# Supplementary material for: Comparison of Antibody Repertoires Produced by HIV-1 Infection, Other Chronic and Acute Infections, and Systemic Autoimmune Disease
Source: PLoS One. 2011 Mar 30;6(3):e16857. doi: 10.1371/journal.pone.0016857 (PMC3068138; doi:10.1371/journal.pone.0016857)
Supplement: Table S1 — Database of antigen-specific expressed human MAbs. (XLS) [file pone.0016857.s002.xls]

## Sheet: Sheet1
Table S1.	.	.	.	.	.	.	.	.	.	.	.	.	.	.	.	.	.	.	.	.	.	.	.	.	.	.	.	FR1	.	.	CDR1	.	.	FR2	.	.	CDR2	.	.	FR3	.	.	CDR3	.	.	Total	.	.	.
Alignment Classification	Major Class	Agent	Non-Protein/Protein/Unknown	Serum Dependent	Antigen Type	Accession #	Alignment Comments	Ab Name	Specificity	Isotype	H/L Chain	V Gene	V Gene bp	V Gene aa	H3 Length (aa)	P Nt Bp	N1 Nt bp	N1 Nt aa	D Gene bp	D Gene aa	D Gene	D Gene Length bp	N2 Nt bp	N2 Nt aa	J Gene	J Gene bp	J Gene aa	silent	non-s	tot	silent	non-s	tot	silent	non-s	tot	silent	non-s	tot	silent	non-s	tot	silent	non-s	tot	silent tot.	non-s tot.	grand tot	D Mut
.	.	.	.	.	.	.	.	.	.	.	.	.	.	.	.	.	.	.	.	.	.	.	.	.	.	.	.	.	.	.	.	.	.	.	.	.	.	.	.	.	.	.	.	.	.	.	.	.	.
.	Chronic	HIV	protein	.	HIV	AF059199	.	F240	gp41	IgG	h	3-11*01	8	2	18	0	6	1	24	7	3-22*01	31	10	3	5*02	6	2	4	5	9	3	1	4	3	4	7	3	9	12	4	18	22	1	0	1	18	37	55	4
.	Chronic	HIV	protein	.	HIV	AF086901	.	31	gp41	IgG	h	1-46*01	5	1	14	0	11	3	9	2	2-2*01	31	5	1	3*02	12	4	0	1	1	1	3	4	1	5	6	3	1	4	6	8	14	0	0	0	11	18	29	0
.	Chronic	HIV	protein	.	HIV	Z35120	.	DZ33	gp41	IgG	h	3-30-3*01	6	2	18	0	12	4	18	6	3-10*01	31	6	2	4*02	12	4	0	2	2	1	2	3	0	1	1	0	1	1	3	3	6	1	0	1	5	9	14	4
.	Chronic	HIV	protein	.	HIV	Z35121	.	DaB2B3	gp41	IgG	h	1-46*01	4	1	14	0	1	0	8	2	3-16*02	37	15	4	3*02	14	4	2	3	5	0	5	5	0	4	4	4	4	8	7	12	19	0	0	0	13	28	41	1
.	Chronic	HIV	protein	.	HIV	Z35124	.	NG3B7	gp41	IgG	h	3-23*01	8	2	15	1	4	1	13	3	1-26*01	20	4	1	3*02	15	5	1	3	4	0	1	1	0	3	3	0	6	6	1	1	2	0	0	0	2	14	16	1
.	Chronic	HIV	protein	.	HIV	S67983	.	No. 86	gp41	IgG	h	1-69*06	1	0	17	0	14	4	14	4	3-9*01	31	12	3	4*02	9	3	1	2	3	0	3	3	1	4	5	1	6	7	1	10	11	0	0	0	4	25	29	2
.	Chronic	HIV	protein	.	HIV	L01412	.	T15G1	gp41	IgG	h	4-34*01	6	2	15	0	2	0	14	4	5-12*01	23	11	3	3*02	12	4	3	7	10	0	5	5	5	0	5	2	5	7	10	10	20	1	0	1	21	27	48	4
.	Chronic	HIV	protein	.	HIV	M88500	.	F105	gp120 envelope protein CD4 binding site	.	h	4-59*01	7	2	17	0	19	5	13	4	4-17*01	16	4	1	5*02	8	2	0	0	0	1	1	2	1	2	3	1	0	1	0	4	4	1	0	1	4	7	11	0
.	Chronic	HIV	protein	.	HIV	.	.	15e	gp120 envelope protein CD4 binding site	.	h	4-39*02	5	1	17	0	9	2	8	2	2-8*01	31	0	0	6*02	29	9	1	0	1	0	5	5	3	0	3	0	1	1	4	3	7	0	0	0	8	9	17	2
.	Chronic	HIV	protein	.	HIV	A36696	.	GP13	gp120 envelope protein CD4 binding site	IgG	h	5-a*03	6	2	24	2	18	6	28	9	3-9*01	31	6	2	6*02	12	4	0	1	1	0	3	3	1	2	3	0	2	2	3	3	6	0	0	0	4	11	15	3
.	Chronic	HIV	protein	.	HIV	A36697	.	GP44	gp120 envelope protein CD4 binding site	IgG	h	1-46*01	8	2	19	0	28	9	13	4	3-16*01	37	0	0	4*02	8	2	0	1	1	0	1	1	1	1	2	2	2	4	1	6	7	0	0	0	4	11	15	2
.	Chronic	HIV	protein	.	HIV	A36698	.	GP68	gp120 envelope protein CD4 binding site	IgG	h	1-69*01	4	1	17	0	12	3	11	3	3-16*01	37	16	5	4*02	8	2	2	0	2	1	3	4	4	6	10	0	4	4	6	9	15	0	0	0	13	22	35	2
.	Chronic	HIV	protein	.	HIV	AF086903	.	32	gp120 envelope protein	IgG	h	3-30-3*01	6	2	22	0	15	5	22	6	3-3*01	31	12	3	3*02	13	4	0	1	1	0	4	4	0	1	1	1	2	3	2	5	7	0	0	0	3	13	16	1
.	Chronic	HIV	protein	.	HIV	AY056842	.	F425B4e8	gp120 V3 loop	IgG	h	3-64*01	8	2	16	2	3	0	20	6	3-22*01	31	3	0	3*01	14	4	4	3	7	2	2	4	1	1	2	1	5	6	3	5	8	0	0	0	11	16	27	2
.	Chronic	HIV	protein	.	HIV	AY515000	.	48d	gp120 envelope protein CD4i	IgG	h	1-f*01	6	2	12	0	5	1	10	3	1-26*01	20	1	0	3*01	14	4	4	1	5	0	2	2	2	2	4	0	3	3	5	4	9	0	1	1	11	13	24	1
.	Chronic	HIV	protein	.	HIV	AY515002	.	411g	gp120 envelope protein CD4i	IgG	h	1-24*01	7	2	13	0	5	1	15	5	1-26*01	20	1	1	4*02	9	3	0	0	0	0	5	5	0	0	0	1	0	1	1	5	6	0	1	1	2	11	13	1
.	Chronic	HIV	protein	.	HIV	AY515004	.	16c	gp120 envleope protein CD4i	IgG	h	1-f*01	6	2	16	0	16	5	13	3	5-12*01	23	0	0	4*02	13	4	2	0	2	2	3	5	0	1	1	1	1	2	4	5	12	0	0	0	9	13	22	2
.	Chronic	HIV	protein	.	HIV	AY515006	.	23e	gp120 envelope protein CD4i	igG	h	1-69*06	6	2	21	0	22	7	20	6	3-3*01	31	6	2	6*02	9	3	1	0	1	0	1	1	1	2	3	1	5	6	5	5	10	0	0	0	8	13	21	1
.	Chronic	HIV	protein	.	HIV	AY515008	.	47e	gp120 envelope protein CD4i	IgG	h	1-69*01	7	2	22	0	9	2	11	3	4-17*01	16	25	8	6*02	14	4	0	0	0	0	0	0	0	0	0	0	2	2	2	4	6	0	1	1	2	7	9	0
.	Chronic	HIV	protein	.	HIV	AY515010	.	412d	gp120 envelope protein CD4i	IgG	h	1-69*01	5	1	23	1	11	3	16	5	4-4*01	16	20	6	2*01	16	5	1	0	1	0	1	1	0	1	1	1	3	4	1	5	6	0	0	0	3	10	13	2
.	Chronic	HIV	protein	.	HIV	AY515012	.	E51	gp120 envelope protein CD4i	igG	h	1-69*01	5	1	27	0	6	1	21	6	2-2*01	31	27	8	6*02	22	7	1	2	3	1	4	5	0	2	2	1	2	3	4	10	14	0	0	0	7	20	27	4
.	Chronic	HIV	protein	.	HIV	AY539808	.	X5	gp120 envelope protein CD4i	IgG	h	1-69*06	8	2	24	0	26	8	19	5	3-22*01	31	9	2	4*02	10	3	2	7	9	0	3	3	1	3	4	0	1	1	3	7	10	0	0	0	6	21	27	2
.	Chronic	HIV	protein	.	HIV	AY555497	.	4KG5	gp120 V1/V2 and V3 loops	IgG	h	1-69*01	5	1	18	0	8	2	17	5	3-9*01	31	4	0	6*03	22	7	1	4	5	6	0	6	1	3	4	1	6	7	5	10	15	0	0	0	8	29	37	4
.	Chronic	HIV	protein	.	HIV	Z35122	.	F172-D8	gp120 envelope protein	IgG	h	4-39*02	8	2	23	0	6	1	12	3	6-19*01	21	36	11	4*03	7	2	4	0	4	0	6	6	0	4	4	0	8	8	8	13	21	0	0	0	12	31	43	1
.	Chronic	HIV	protein	.	HIV	Z35126	.	T48.16-G8	gp120 envelope protein	IgG	h	4-31*03	7	2	19	0	8	2	19	6	3-3*01	31	12	3	3*02	11	3	0	0	0	1	1	2	1	0	1	0	0	0	5	2	7	0	1	1	7	4	11	0
.	Chronic	HIV	protein	.	HIV	U82767	.	p7	gp120 envelope protein CD4 binding site	IgG	h	1-69*04	4	1	26	1	31	9	19	6	3-3*01	31	11	3	6*03	13	4	4	4	8	0	5	5	3	4	7	1	6	7	5	13	18	0	0	0	13	32	45	1
.	Chronic	HIV	protein	.	HIV	U82769	.	p20	gp120 envelope protein CD4 binding site	IgG	h	1-69*06	6	2	19	0	6	2	12	4	1-14*01	17	21	7	6*03	12	4	4	3	7	4	3	7	1	1	2	1	9	10	11	8	19	0	0	0	21	24	45	3
.	Chronic	HIV	protein	.	HIV	U82771	.	p35	gp120 envelope protein CD4 binding site	IgG	h	1-69*02	6	2	14	0	5	1	18	5	6-19*01	21	5	1	4*02	8	2	3	3	6	0	8	8	1	2	3	1	8	9	6	9	15	0	0	0	11	30	41	2
.	Chronic	HIV	protein	.	HIV	U82942	.	L19	gp120 envelope protein CD4 binding site	IgG	h	1-69*06	6	2	19	0	17	5	12	3	1-7*01	17	6	1	6*02	16	5	3	1	4	1	1	2	2	2	4	0	3	3	1	17	18	1	0	1	8	24	32	1
.	Chronic	HIV	protein	.	HIV	U82943	.	L59	gp120 envelope protein CD4 binding site	IgG	h	1-69*02	5	1	13	0	0	0	12	3	2-8*01	31	13	4	5*02	9	3	2	2	4	1	6	7	2	4	6	2	4	6	5	17	22	0	0	0	12	33	45	2
.	Chronic	HIV	protein	.	HIV	U82944	.	L69	gp120 envelope protein CD4 binding site	IgG	h	1-69*02	6	2	13	0	0	0	11	3	2-8*01	31	13	4	5*02	9	3	1	2	3	0	7	7	0	6	6	3	4	7	9	17	26	0	0	0	13	36	49	3
.	Chronic	HIV	protein	.	HIV	U82945	.	L25	gp120 envelope protein CD4 binding site	IgG	h	.	.	.	16	.	.	.	.	.	.	.	.	.	.	.	.	.	.	.	.	.	.	.	.	.	.	.	.	.	.	.	.	.	.	.	.	.	.
.	Chronic	HIV	protein	.	HIV	U82946	.	L35	gp120 envelope protein CD4 binding site	IgG	h	.	.	.	17	.	.	.	.	.	.	.	.	.	.	.	.	.	.	.	.	.	.	.	.	.	.	.	.	.	.	.	.	.	.	.	.	.	.
.	Chronic	HIV	protein	.	HIV	U82947	.	L15	gp120 envelope protein CD4 binding site	IgG	h	.	.	.	17	.	.	.	.	.	.	.	.	.	.	.	.	.	.	.	.	.	.	.	.	.	.	.	.	.	.	.	.	.	.	.	.	.	.
.	Chronic	HIV	protein	.	HIV	U82948	.	L100	gp120 envelope protein CD4 binding site	IgG	h	3-23*01	5	1	11	0	5	1	14	4	3-3*02	31	0	0	4*02	9	3	3	4	7	0	3	3	1	5	6	0	9	9	3	9	12	0	0	0	7	30	37	4
.	Chronic	HIV	protein	.	HIV	U82949	.	L34	gp120 envelope protein CD4 binding site	IgG	h	4-4*02	6	2	11	0	6	2	7	2	6-6*01	18	5	1	5*02	9	3	1	2	3	2	6	8	0	2	2	1	0	1	3	5	8	0	0	0	7	15	22	1
.	Chronic	HIV	protein	.	HIV	U82950	.	L81	gp120 envelope protein CD4 binding site	IgG	h	1-69*02	2	0	23	0	20	6	14	4	3-9*01	31	17	5	2*01	16	5	1	3	4	1	2	3	0	3	3	1	5	6	3	13	16	0	0	0	6	26	32	3
.	Chronic	HIV	protein	.	HIV	U82951	.	L52	gp120 envelope protein CD4 binding site	IgG	h	.	.	.	13	.	.	.	.	.	.	.	.	.	.	.	.	.	.	.	.	.	.	.	.	.	.	.	.	.	.	.	.	.	.	.	.	.	.
.	Chronic	HIV	protein	.	HIV	U82952	.	L17	gp120 envelope protein CD4 binding site	IgG	h	1-69*01	7	2	15	0	10	2	12	3	5-12*01	23	0	0	3*01	16	5	2	2	4	0	9	9	0	5	5	3	3	6	4	6	10	0	1	1	9	26	35	2
.	Chronic	HIV	protein	.	HIV	S67981	.	No.13	gp120 envelope protein	IgG	h	1-69*04	0	0	20	0	24	8	16	5	5-12*01	23	20	6	1*01	0	0	0	4	4	1	2	3	4	1	5	1	5	6	3	10	13	0	0	0	9	22	31	2
.	Chronic	HIV	protein	.	HIV	S67982	.	S1-1	gp120 envelope protein CD4 binding site	IgG	h	1-69*09	3	1	18	0	9	3	14	4	2-2*01	31	19	6	4*02	9	3	0	0	0	0	4	4	2	4	6	1	5	6	2	11	13	0	0	0	5	24	29	3
.	Chronic	HIV	protein	.	HIV	S67984	.	HBW4-1	gp120 envelope protein	IgG	h	2-5*04	1	0	20	0	25	7	14	4	3-3*01	31	5	1	5*02	15	5	1	0	1	0	2	2	0	0	0	0	1	1	3	1	4	0	0	0	4	4	8	4
.	Chronic	HIV	protein	.	HIV	L01410	.	M7B5	gp120 envelope protein	IgG	h	3-30*04	4	1	26	0	15	4	24	7	3-10*01	31	12	3	6*02	23	7	3	5	8	1	3	4	0	1	1	0	2	2	4	8	12	0	0	0	8	19	27	4
.	Chronic	HIV	protein	.	HIV	M99406	.	P5Q	gp120 V3 loop	.	h	3-15*07	8	2	22	1	1	0	22	6	3-10*01	31	8	2	6*03	26	8	1	2	3	2	3	5	1	1	2	0	3	3	5	3	8	0	1	1	9	13	22	3
.	Chronic	HIV	protein	.	HIV	.	.	L28	gp120 envelope protein CD4 binding site	IgG	h	3-	.	.	22	.	.	.	.	.	.	.	.	.	.	.	.	.	.	.	.	.	.	.	.	.	.	.	.	.	.	.	.	.	.	.	.	.	.
.	Chronic	HIV	protein	.	HIV	.	.	L28A	gp120 envelope protein CD4 binding site	IgG	h	3-	.	.	22	.	.	.	.	.	.	.	.	.	.	.	.	.	.	.	.	.	.	.	.	.	.	.	.	.	.	.	.	.	.	.	.	.	.
.	Chronic	HIV	protein	.	HIV	.	.	L28B	gp120 envelope protein CD4 binding site	IgG	h	3-	.	.	22	.	.	.	.	.	.	.	.	.	.	.	.	.	.	.	.	.	.	.	.	.	.	.	.	.	.	.	.	.	.	.	.	.	.
.	Chronic	HIV	protein	.	HIV	.	.	L28C	gp120 envelope protein CD4 binding site	IgG	h	3-	.	.	22	.	.	.	.	.	.	.	.	.	.	.	.	.	.	.	.	.	.	.	.	.	.	.	.	.	.	.	.	.	.	.	.	.	.
.	Chronic	HIV	protein	.	HIV	.	.	L33	gp120 envelope protein CD4 binding site	IgG	h	1-	.	.	20	.	.	.	.	.	.	.	.	.	.	.	.	.	.	.	.	.	.	.	.	.	.	.	.	.	.	.	.	.	.	.	.	.	.
.	Chronic	HIV	protein	.	HIV	.	.	L42	gp120 envelope protein CD4 binding site	IgG	h	4-	.	.	20	.	.	.	.	.	.	.	.	.	.	.	.	.	.	.	.	.	.	.	.	.	.	.	.	.	.	.	.	.	.	.	.	.	.
.	Chronic	HIV	protein	.	HIV	.	.	L42A	gp120 envelope protein CD4 binding site	IgG	h	4-	.	.	20	.	.	.	.	.	.	.	.	.	.	.	.	.	.	.	.	.	.	.	.	.	.	.	.	.	.	.	.	.	.	.	.	.	.
.	Chronic	HIV	protein	.	HIV	.	.	L52	gp120 envelope protein CD4 binding site	IgG	h	6-	.	.	19	.	.	.	.	.	.	.	.	.	.	.	.	.	.	.	.	.	.	.	.	.	.	.	.	.	.	.	.	.	.	.	.	.	.
.	Chronic	HIV	protein	.	HIV	.	.	L39	gp120 envelope protein CD4 binding site	IgG	h	4-	.	.	18	.	.	.	.	.	.	.	.	.	.	.	.	.	.	.	.	.	.	.	.	.	.	.	.	.	.	.	.	.	.	.	.	.	.
.	Chronic	HIV	protein	.	HIV	.	.	L40	gp120 envelope protein CD4 binding site	IgG	h	4-	.	.	17	.	.	.	.	.	.	.	.	.	.	.	.	.	.	.	.	.	.	.	.	.	.	.	.	.	.	.	.	.	.	.	.	.	.
.	Chronic	HIV	protein	.	HIV	.	.	L41	gp120 envelope protein CD4 binding site	IgG	h	3-	.	.	19	.	.	.	.	.	.	.	.	.	.	.	.	.	.	.	.	.	.	.	.	.	.	.	.	.	.	.	.	.	.	.	.	.	.
.	Chronic	HIV	protein	.	HIV	.	.	L41A	gp120 envelope protein CD4 binding site	IgG	h	3-	.	.	19	.	.	.	.	.	.	.	.	.	.	.	.	.	.	.	.	.	.	.	.	.	.	.	.	.	.	.	.	.	.	.	.	.	.
.	Chronic	HIV	protein	.	HIV	.	.	L41B	gp120 envelope protein CD4 binding site	IgG	h	3-	.	.	19	.	.	.	.	.	.	.	.	.	.	.	.	.	.	.	.	.	.	.	.	.	.	.	.	.	.	.	.	.	.	.	.	.	.
.	Chronic	HIV	protein	.	HIV	.	.	L78	gp120 envelope protein CD4 binding site	IgG	h	3-	.	.	15	.	.	.	.	.	.	.	.	.	.	.	.	.	.	.	.	.	.	.	.	.	.	.	.	.	.	.	.	.	.	.	.	.	.
.	Chronic	HIV	protein	.	HIV	L03139	.	B26	gp120 envelope protein CD4 binding site	IgG	h	3-30*04	8	2	21	0	20	6	22	6	3-9*01	31	7	2	4*02	6	2	1	4	5	1	2	3	1	1	2	0	3	3	2	0	2	0	0	0	5	10	15	1
.	Chronic	HIV	protein	.	HIV	L03141	.	B35	gp120 envelope protein CD4 binding site	IgG	h	3-30*04	8	2	21	0	20	6	22	6	3-9*01	31	7	2	4*02	6	2	1	4	5	0	4	4	1	2	3	1	3	4	2	0	2	0	0	0	5	13	18	1
.	Chronic	HIV	protein	.	HIV	L03143	.	B8	gp120 envelope protein CD4 binding site	IgG	h	3-30*04	8	2	21	0	20	7	24	7	3-9*01	31	7	2	4*02	6	2	1	3	4	0	4	4	1	2	3	1	3	4	2	0	2	0	0	0	5	12	17	1
.	Chronic	HIV	protein	.	HIV	L03145	.	b11	gp120 envelope protein CD4 binding site	IgG	h	3-15*06	5	1	22	0	2	0	14	4	5-12*01	23	28	9	6*03	17	5	6	5	11	1	2	3	1	6	7	3	4	7	7	16	23	0	1	1	18	34	52	4
.	Chronic	HIV	protein	.	HIV	L03147	.	b12	gp120 envelope protein CD4 binding site	IgG	h	1-3*01	7	2	20	0	6	1	18	5	2-21*01	31	14	4	6*03	15	5	3	2	5	0	6	6	1	2	3	3	4	7	4	11	15	0	0	0	11	25	36	4
.	Chronic	HIV	protein	.	HIV	L03149	.	b13	gp120 envelope protein CD4 binding site	IgG	h	3-30*04	8	2	21	0	20	6	22	6	3-9*01	31	7	2	4*02	6	2	1	5	6	2	2	4	1	1	2	1	3	4	4	2	6	0	0	0	9	13	22	2
.	Chronic	HIV	protein	.	HIV	L03153	.	b18	gp120 envelope protein CD4 binding site	IgG	h	3-30*04	8	2	21	0	20	6	22	6	3-9*01	31	7	2	4*02	6	2	1	4	5	0	4	4	1	2	3	1	3	4	2	0	2	0	0	0	5	23	18	1
.	Chronic	HIV	protein	.	HIV	L03157	.	b21	gp120 envelope protein CD4 binding site	IgG	h	1-3*01	5	1	20	0	3	0	14	4	1-20*01	17	23	7	6*03	15	5	3	2	5	0	6	6	1	2	3	3	4	7	3	17	20	0	0	0	10	31	41	4
.	Chronic	HIV	protein	.	HIV	L03159	.	b22	gp120 envelope protein CD4 binding site	IgG	h	3-30*04	8	2	21	0	20	6	22	6	3-9*01	31	7	2	4*02	6	2	1	4	5	2	2	4	1	1	2	1	3	4	4	2	6	0	0	0	9	12	21	2
.	Chronic	HIV	protein	.	HIV	L03163	.	b27	gp120 envelope protein CD4 binding site	IgG	h	3-30*04	8	2	21	0	20	6	22	6	3-9*01	31	7	2	4*02	6	2	1	3	4	0	4	4	1	2	3	1	3	4	2	0	2	0	0	0	5	12	17	1
.	Chronic	HIV	protein	.	HIV	L03165	.	b3	gp120 envelope protein CD4 binding site	IgG	h	3-15*06	5	1	22	0	19	6	15	5	3-9*01	31	7	2	6*03	20	6	4	5	9	0	1	1	1	7	8	3	4	7	5	18	23	0	1	1	13	36	49	2
.	Chronic	HIV	protein	.	HIV	L03167	.	b4	gp120 envelope protein CD4 binding site	IgG	h	1-3*01	7	2	20	0	6	1	18	5	2-21*01	31	14	4	6*03	15	5	3	2	5	0	6	6	1	2	3	3	4	7	4	11	15	0	0	0	11	25	36	4
.	Chronic	HIV	protein	.	HIV	L03169	.	b6	gp120 envelope protein CD4 binding site	IgG	h	3-15*01	6	2	24	0	22	7	17	5	3-3*01	31	14	4	3*01	13	4	4	4	8	2	1	3	0	4	4	3	2	5	6	13	19	0	1	1	15	25	40	4
.	Chronic	HIV	protein	.	HIV	L03171	.	b7	gp120 envelope protein CD4 binding site	IgG	h	1-3*01	5	1	20	0	3	0	14	4	3-16*01	37	23	7	6*03	15	5	3	2	5	0	6	6	1	2	3	3	4	7	3	16	19	0	0	0	10	30	40	4
.	Chronic	HIV	protein	.	HIV	L03173	.	b8	gp120 envelope protein CD4 binding site	IgG	h	3-30*04	8	2	21	0	20	6	22	6	3-9*01	31	7	2	4*02	6	2	1	3	4	0	4	4	1	2	3	1	3	4	2	0	2	0	0	0	5	12	17	1
.	Chronic	HIV	protein	.	HIV	L03175	.	loop 35	gp120 envelope protein CD4 binding site	IgG	h	3-30-3*01	5	1	22	0	16	5	17	5	6-13*01	21	3	0	6*03	25	8	1	3	4	0	5	5	1	0	1	0	2	2	3	5	8	0	0	0	5	15	20	2
.	Chronic	HIV	protein	.	HIV	L03177	.	s4	gp120 envelope protein CD4 binding site	IgG	h	3-30*04	8	2	21	0	20	6	22	6	3-9*01	31	7	2	4*02	6	2	1	3	4	0	4	4	1	2	3	2	3	4	2	0	2	0	0	0	5	12	17	1
.	Chronic	HIV	protein	.	HIV	L03179	.	s8	gp120 envelope protein CD4 binding site	IgG	h	3-48*03	6	2	18	0	10	3	23	7	3-16*02	37	10	3	3*02	5	1	1	4	5	2	0	2	2	2	4	1	3	4	3	5	8	0	0	0	9	14	23	4
.	Chronic	HIV	protein	.	HIV	L08898	.	B20	gp120 envelope protein CD4 binding site	IgG	h	3-15*07	5	1	22	0	23	7	15	4	2-21*02	28	11	4	6*03	12	4	5	3	8	2	1	3	1	7	8	4	4	8	5	17	22	0	1	1	19	33	50	4
.	Chronic	HIV	protein	.	HIV	L08902	.	.	gp120 envelope protein CD4 binding site	IgG	h	1-3*01	7	2	20	0	8	2	13	4	2-8*02	31	12	3	6*03	20	6	5	8	13	0	7	7	0	6	6	1	4	5	6	20	26	0	0	0	12	45	57	4
.	Chronic	HIV	protein	.	HIV	L08903	.	.	gp120 envelope protein CD4 binding site	IgG	h	1-3*01	7	2	20	0	8	2	13	4	2-8*02	31	12	3	6*03	20	6	5	9	14	0	7	7	0	6	6	1	4	5	5	17	22	0	0	0	11	43	54	4
.	Chronic	HIV	protein	.	HIV	L09070	.	.	gp120 envelope protein CD4 binding site	IgG	h	1-3*01	7	2	20	0	7	1	12	3	3-10*01	31	17	5	6*03	17	5	3	9	12	1	7	8	2	2	4	1	8	9	6	14	20	1	0	1	14	40	54	4
.	Chronic	HIV	protein	.	HIV	L09071	.	.	gp120 envelope protein CD4 binding site	IgG	h	1-3*01	5	1	20	0	3	0	14	4	3-16*01	37	23	7	6*03	15	5	3	8	11	0	6	6	2	2	4	3	4	7	3	17	20	0	0	0	11	37	48	4
.	Chronic	HIV	protein	.	HIV	L09072	.	.	gp120 envelope protein CD4 binding site	IgG	h	1-3*01	7	2	20	0	8	2	13	4	2-8*01	31	12	3	6*03	20	6	4	8	12	0	7	7	3	8	11	1	5	6	6	16	22	0	0	0	14	44	58	4
.	Chronic	HIV	protein	.	HIV	L09073	.	.	gp120 envelope protein CD4 binding site	IgG	h	1-3*01	7	2	20	0	8	2	13	4	2-8*02	31	12	3	6*03	20	6	5	8	13	0	7	7	0	5	5	1	4	5	6	20	26	0	0	0	12	44	56	4
.	Chronic	HIV	protein	.	HIV	L09074	.	.	gp120 envelope protein CD4 binding site	IgG	h	1-3*01	7	2	20	0	8	2	13	4	2-8*02	31	12	3	6*03	20	6	5	8	13	0	7	7	0	6	6	1	4	5	7	17	24	0	0	0	13	42	55	4
.	Chronic	HIV	protein	.	HIV	L09075	.	.	gp120 envelope protein CD4 binding site	IgG	h	1-3*01	7	2	20	0	8	2	12	4	2-8*02	31	12	3	6*03	20	6	5	8	13	0	7	7	0	5	5	1	4	5	5	16	21	0	0	0	11	40	51	4
.	Chronic	HIV	protein	.	HIV	L09076	.	.	gp120 envelope protein CD4 binding site	IgG	h	1-3*01	7	2	20	0	8	2	11	3	3-10*01	31	14	4	6*03	20	6	4	9	13	1	7	8	1	5	6	1	7	8	6	14	20	0	0	0	13	42	55	3
.	Chronic	HIV	protein	.	HIV	L09077	.	.	gp120 envelope protein CD4 binding site	IgG	h	1-3*01	7	2	20	0	8	2	13	4	2-8*02	31	12	3	6*03	20	6	5	8	13	0	7	7	0	6	6	2	4	6	4	17	21	0	0	0	11	42	53	4
.	Chronic	HIV	protein	.	HIV	L09078	.	b29	gp120 envelope protein CD4 binding site	IgG	h	3-15*06	5	1	22	0	2	0	14	4	5-12*01	23	28	9	6*03	17	5	6	4	10	1	2	3	1	6	7	3	4	7	7	16	23	0	1	1	18	33	51	4
.	Chronic	HIV	protein	.	HIV	L09080	.	b5	gp120 envelope protein CD4 binding site	IgG	h	3-15*06	5	1	22	0	19	6	15	5	3-9*01	31	7	2	6*03	20	6	6	4	10	0	1	1	1	7	8	3	4	7	7	15	22	0	1	1	17	32	49	3
.	Chronic	HIV	protein	.	HIV	L09082	.	b20	gp120 envelope protein CD4 binding site	IgG	h	3-15*01	6	2	24	0	22	7	17	5	3-3*01	31	14	4	3*01	13	4	3	6	9	2	1	3	0	5	5	3	2	5	6	13	19	0	1	1	14	28	42	4
.	Chronic	HIV	protein	.	HIV	L09086	.	loop 13	gp120 envelope protein CD4 binding site	IgG	h	3-48*03	6	2	17	0	12	4	20	6	3-9*01	31	7	2	4*02	6	2	1	9	10	0	3	3	2	1	3	1	4	5	2	4	5	0	0	0	6	21	27	4
.	Chronic	HIV	protein	.	HIV	L09088	.	.	gp120 envelope protein CD4 binding site	IgG	h	3-30-3*01	5	1	22	0	16	5	17	5	6-13*01	21	3	0	6*03	25	8	1	8	9	0	5	5	3	0	3	0	2	2	4	6	10	0	0	0	8	21	29	2
.	Chronic	HIV	protein	.	HIV	L09090	.	.	gp120 envelope protein CD4 binding site	IgG	h	3-30-3*01	5	1	22	0	16	5	17	5	6-13*01	21	3	0	6*03	25	8	1	8	9	0	5	5	2	0	2	0	2	2	4	6	10	0	0	0	7	21	28	2
.	Chronic	HIV	protein	.	HIV	L09092	.	loop 8	gp120 envelope protein CD4 binding site	IgG	h	5-51*01	8	2	14	0	1	0	11	3	3-3*01	31	10	3	3*02	12	4	4	15	19	1	6	7	2	4	6	2	1	3	3	18	21	0	0	0	12	44	56	2
.	Chronic	HIV	protein	.	HIV	L09094	.	s2	gp120 envelope protein CD4 binding site	IgG	h	3-15*06	5	1	22	0	19	6	15	5	3-9*01	31	7	2	6*03	20	6	5	4	9	0	2	2	1	7	8	2	6	8	5	18	23	0	1	1	13	38	51	2
.	Chronic	HIV	protein	.	HIV	L09096	.	s3	gp120 envelope protein CD4 binding site	IgG	h	3-15*07	5	1	22	0	23	7	15	4	2-21*02	28	6	1	6*03	17	5	5	4	9	2	1	3	1	7	8	3	4	7	5	17	22	0	1	1	16	34	50	4
.	Chronic	HIV	protein	.	HIV	L09098	.	s5	gp120 envelope protein CD4 binding site	IgG	h	3-15*06	5	1	22	0	19	6	15	5	3-9*01	31	7	2	6*03	20	6	4	5	9	0	1	1	1	7	8	3	4	7	5	18	23	0	1	1	13	36	49	2
.	Chronic	HIV	protein	.	HIV	L09100	.	s6	gp120 envelope protein CD4 binding site	IgG	h	3-15*01	6	2	24	0	19	6	19	5	3-3*01	31	15	4	3*01	13	4	4	4	8	3	1	4	0	3	3	0	2	2	4	12	16	0	1	1	11	23	34	4
.	Chronic	HIV	protein	.	HIV	L09102	.	s7	gp120 envelope protein CD4 binding site	IgG	h	3-15*06	5	1	22	0	10	3	12	4	3-9*01	31	19	6	6*03	20	6	5	2	7	0	1	1	1	7	8	2	4	6	7	21	28	0	1	1	15	36	51	2
.	Chronic	HIV	protein	.	HIV	Z35118	.	C31	gp120 envelope protein	IgG	h	2-26*01	1	0	17	0	16	4	13	4	2-15*01	31	8	2	5*02	13	4	1	0	1	0	2	2	0	1	1	0	0	0	1	3	4	0	3	3	2	9	11	2
.	Chronic	HIV	protein	.	HIV	L33419	.	BS.1.22(clone 22)	gp120 V3 loop	IgG	h	4-61*02	.	.	16	.	.	.	.	.	.	.	.	.	.	.	.	0	0	0	0	5	5	2	0	2	2	3	5	4	7	11	0	0	0	8	15	23	.
.	Chronic	HIV	protein	.	HIV	L33420	.	U.2.1 (clone 1)	gp120 V3 loop	IgG	h	4-34*09	7	2	17	0	3	0	11	3	1-7*01	17	30	10	4*02	0	0	0	1	1	1	0	1	0	0	0	0	0	0	1	1	2	0	0	0	2	2	4	1
.	Chronic	HIV	protein	.	HIV	L33422	.	AS.1.15 (clone 15)	gp120 V3 loop	IgG	h	4-61*02	.	.	16	.	.	.	.	.	.	.	.	.	.	.	.	0	0	0	0	2	2	1	2	3	2	.	3	2	4	6	0	0	0	5	9	14	.
.	Chronic	HIV	protein	.	HIV	L33423	.	BS.1.21 (clone 21)	gp120 V3 loop	IgG	h	4-61*02	.	.	16	.	.	.	.	.	.	.	.	.	.	.	.	0	0	0	0	4	4	1	0	1	0	7	7	4	11	15	0	0	0	5	22	27	.
.	Chronic	HIV	protein	.	HIV	L33424	.	AS.1.29 (clone 29)	gp120 V3 loop	IgG	h	4-61*02	6	2	21	0	1	0	16	4	2-21*02	28	17	5	6*03	23	7	0	0	0	0	1	1	1	3	4	0	3	3	1	3	4	0	1	1	2	11	13	3
.	Chronic	HIV	protein	.	HIV	L33425	.	BP.1.3 (clone 3)	gp120 V3 loop	IgM	h	4-61*02	.	.	16	.	.	.	.	.	.	.	.	.	.	.	.	0	0	0	0	4	4	1	0	1	1	0	1	4	6	10	0	0	0	6	10	16	.
.	Chronic	HIV	protein	.	HIV	L33426	.	AS.1.30 (clone 30)	gp120 V3 loop	IgG	h	4-61*02	.	.	18	.	.	.	.	.	.	.	.	.	.	.	.	0	0	0	0	2	2	1	3	4	1	0	1	2	4	6	0	0	0	4	9	13	.
.	Chronic	HIV	protein	.	HIV	L33429	.	AP.1.7 (clone 7)	gp120 V3 loop	IgM	h	4-61*02	.	.	18	.	.	.	.	.	.	.	.	.	.	.	.	0	0	0	0	4	4	1	2	3	0	4	4	5	9	14	0	0	0	6	19	25	.
.	Chronic	HIV	protein	.	HIV	L33430	.	AP.2.8 (clone 8)	gp120 V3 loop	IgM	h	4-39*03	.	.	18	.	.	.	.	.	.	.	.	.	.	.	.	0	0	0	0	6	6	2	4	6	1	2	3	3	5	8	.	.	.	6	17	23	.
.	Chronic	HIV	protein	.	HIV	L33431	.	AP.2.9 (clone 9)	gp120 V3 loop	IgM	h	4-61*02	.	.	16	.	.	.	.	.	.	.	.	.	.	.	.	0	0	0	0	2	2	2	0	2	1	0	1	5	8	13	0	0	0	8	10	18	.
.	Chronic	HIV	protein	.	HIV	.	.	AS.1.28 (clone 28)	gp120 V3 loop	IgG	h	.	.	.	16	.	.	.	.	.	.	.	.	.	.	.	.	.	.	.	.	.	.	.	.	.	.	.	.	.	.	.	.	.	.	.	.	.	.
.	Chronic	HIV	protein	.	HIV	M67503	.	268-D	gp120 V3 loop	IgG	h	4-59*01	8	2	16	0	11	3	12	3	5-12*01	23	3	0	3*01	14	4	1	1	2	0	5	5	4	5	9	1	6	7	6	12	18	0	0	0	12	29	41	3
.	Chronic	HIV	protein	.	HIV	M67504	.	257-D	gp120 V3 loop	IgG	h	5-51*03	6	2	18	0	9	3	24	8	3-22*01	31	3	1	4*02	12	4	0	0	0	0	5	5	0	0	0	1	2	3	2	6	8	0	0	0	3	13	16	4
.	Chronic	HIV	protein	.	HIV	.	.	447-52D	gp120 V3 loop	IgG	h	3-15*07	8	2	22	1	1	0	22	6	3-10*01	31	8	2	6*03	26	8	1	3	4	2	3	5	1	1	2	0	1	1	5	2	7	0	0	0	9	10	19	3
.	Chronic	HIV	protein	.	HIV	U82961	.	D0142-10	gp120 V3 loop	IgG	h	1-f*01	4	1	16	0	6	1	23	7	2-15*01	31	5	1	4*02	10	3	0	6	6	0	2	2	2	3	5	0	3	3	2	10	12	0	0	0	4	24	28	2
.	Chronic	HIV	protein	.	HIV	.	.	MN215	gp120 V3 loop	IgG	h	3-21*01	5	1	17	0	2	0	13	3	2-21*01	28	17	5	4*02	14	4	0	3	3	2	0	2	1	0	1	3	1	4	2	0	2	0	0	0	8	4	12	3
.	Chronic	HIV	protein	.	HIV	AF175559	.	ITH5-2	gp120 V3 loop	IgG	h	3-74*02	6	2	14	0	13	4	12	3	5-12*01	23	7	1	4*02	4	1	3	3	6	1	6	7	2	2	4	1	10	11	8	14	22	1	0	1	16	35	51	2
.	Chronic	HIV	protein	.	HIV	L38560	.	rev9Fd	rev	IgG	h	3-30-3*01	6	2	11	0	2	0	10	3	2-8*02	31	4	1	4*02	11	3	1	2	3	0	6	6	0	3	3	0	1	1	4	1	5	0	0	0	5	13	18	2
.	Chronic	HIV	protein	.	HIV	L38561	.	rev16/20	rev	IgG	h	3-48*03	6	2	16	0	11	3	16	5	5-5*01	20	8	2	4*02	7	2	0	3	3	0	0	0	2	0	2	1	5	6	1	4	5	0	0	0	4	12	16	2
.	Chronic	HIV	protein	.	HIV	L38564	.	tat104/107	tat	IgG	h	3-30*03	5	1	19	0	13	4	24	8	2-15*01	31	7	2	3*01	8	2	5	4	9	0	9	9	1	2	3	1	5	6	7	11	18	0	0	0	14	31	45	3
.	Chronic	HIV	protein	.	HIV	L38566	.	tat16/31	tat	IgG	h	3-15*01	7	2	16	0	5	1	22	7	3-10*01	31	4	0	4*02	10	3	1	2	3	1	0	1	0	2	2	1	2	3	3	2	5	0	0	0	6	8	14	1
.	Chronic	HIV	protein	.	HIV	Z35119	.	CE0G11G2	P34	IgG	h	1-2*02	6	2	13	0	8	2	6	1	2-2*01	31	8	2	4*02	11	3	3	1	4	1	4	5	0	2	2	0	2	2	2	8	10	0	0	0	6	17	23	1
.	Chronic	HIV	protein	.	HIV	M67502	.	71-31	p24	IgG	h	1-46*01	7	2	12	0	0	0	10	3	6-19*01	21	17	5	4*02	2	0	1	4	5	1	4	5	2	3	5	1	2	3	2	8	10	1	1	2	8	22	30	2
.	Chronic	HIV	protein	.	HIV	Z35123	.	GSD2B5B10	p25	IgG	h	1-69*01	7	2	17	0	14	4	17	5	3-10*01	31	1	0	3*02	12	4	0	0	0	0	3	3	0	3	3	1	1	2	1	2	3	0	0	0	2	9	11	2
.	Chronic	HIV	protein	.	HIV	Z35125	.	MD2F4	p25	IgG	h	1-69*01	7	2	20	0	5	1	18	6	3-3*01	31	14	4	6*01	16	5	1	0	1	0	0	0	2	0	2	1	2	3	2	8	10	0	0	0	6	10	16	0
.	Chronic	HIV	protein	.	HIV	AY035845	.	Z13	gp41	IgG	h	4-59*03	3	1	19	0	1	0	12	3	3-16*02	37	18	5	6*03	23	7	4	1	5	2	4	6	4	9	13	0	5	5	4	15	19	0	0	0	11	36	47	4
.	Chronic	HIV	protein	.	HIV	X53613	.	3D6	gp41	IgG	h	3-9*01	7	2	19	0	6	1	24	7	3-22*01	31	7	1	3*02	13	4	0	0	0	0	1	1	0	0	0	2	2	4	1	1	2	0	1	1	3	5	8	1
.	Chronic	HIV	protein	.	HIV	M67500	.	120-16	gp41	IgG	h	4-30-2*01	6	2	12	0	5	1	11	3	5-12*01	23	2	0	2*01	12	4	2	3	5	2	1	3	1	2	3	.	5	6	4	12	16	0	0	0	10	23	33	3
.	Chronic	HIV	protein	.	HIV	M67501	.	98-6	gp41	IgG	h	4-61*02	7	2	16	0	2	0	13	4	4-23*01	19	14	4	4*02	12	4	2	4	6	4	6	10	2	0	2	0	4	4	1	20	21	1	0	1	10	34	44	4
.	Chronic	HIV	protein	.	HIV	.	.	1B8	gp41	IgG	h	.	.	.	.	.	.	.	.	.	.	.	.	.	.	.	.	.	.	.	.	.	.	.	.	.	.	.	.	.	.	.	.	.	.	.	.	.	.
.	Chronic	HIV	protein	.	HIV	.	.	A1	gp41 env - cluster 1	IgG	h	.	.	.	19	.	.	.	.	.	.	.	.	.	.	.	.	.	.	.	.	.	.	.	.	.	.	.	.	.	.	.	.	.	.	.	.	.	.
.	Chronic	HIV	protein	.	HIV	.	.	A4	gp41 env - cluster 1	IgG	h	.	.	.	19	.	.	.	.	.	.	.	.	.	.	.	.	.	.	.	.	.	.	.	.	.	.	.	.	.	.	.	.	.	.	.	.	.	.
.	Chronic	HIV	protein	.	HIV	.	.	M8B	gp41 env - cluster 1	IgG	h	.	.	.	18	.	.	.	.	.	.	.	.	.	.	.	.	.	.	.	.	.	.	.	.	.	.	.	.	.	.	.	.	.	.	.	.	.	.
.	Chronic	HIV	protein	.	HIV	.	.	M26B	gp41 env - cluster 1	IgG	h	.	.	.	18	.	.	.	.	.	.	.	.	.	.	.	.	.	.	.	.	.	.	.	.	.	.	.	.	.	.	.	.	.	.	.	.	.	.
.	Chronic	HIV	protein	.	HIV	.	.	T2	gp41 env - cluster 1	IgG	h	.	.	.	20	.	.	.	.	.	.	.	.	.	.	.	.	.	.	.	.	.	.	.	.	.	.	.	.	.	.	.	.	.	.	.	.	.	.
.	Chronic	HIV	protein	.	HIV	.	.	M12B	gp41 env - cluster 1	IgG	h	.	.	.	18	.	.	.	.	.	.	.	.	.	.	.	.	.	.	.	.	.	.	.	.	.	.	.	.	.	.	.	.	.	.	.	.	.	.
.	Chronic	HIV	protein	.	HIV	.	.	M10	gp41 env - cluster 2	IgG	h	.	.	.	17	.	.	.	.	.	.	.	.	.	.	.	.	.	.	.	.	.	.	.	.	.	.	.	.	.	.	.	.	.	.	.	.	.	.
.	Chronic	HIV	protein	.	HIV	.	.	M15	gp41 env - cluster 2	IgG	h	.	.	.	27	.	.	.	.	.	.	.	.	.	.	.	.	.	.	.	.	.	.	.	.	.	.	.	.	.	.	.	.	.	.	.	.	.	.
.	Chronic	HIV	protein	.	HIV	.	.	S6	gp41 env - cluster 2	IgG	h	.	.	.	27	.	.	.	.	.	.	.	.	.	.	.	.	.	.	.	.	.	.	.	.	.	.	.	.	.	.	.	.	.	.	.	.	.	.
.	Chronic	HIV	protein	.	HIV	.	.	S9	gp41 env - cluster 2	IgG	h	.	.	.	12	.	.	.	.	.	.	.	.	.	.	.	.	.	.	.	.	.	.	.	.	.	.	.	.	.	.	.	.	.	.	.	.	.	.
.	Chronic	HIV	protein	.	HIV	.	.	D11	gp41 env - cluster 2	IgG	h	.	.	.	13	.	.	.	.	.	.	.	.	.	.	.	.	.	.	.	.	.	.	.	.	.	.	.	.	.	.	.	.	.	.	.	.	.	.
.	Chronic	HIV	protein	.	HIV	.	.	M12	gp41 env - cluster 2	IgG	h	.	.	.	16	.	.	.	.	.	.	.	.	.	.	.	.	.	.	.	.	.	.	.	.	.	.	.	.	.	.	.	.	.	.	.	.	.	.
.	Chronic	HIV	protein	.	HIV	.	.	M14	gp41 env - cluster 2	IgG	h	.	.	.	16	.	.	.	.	.	.	.	.	.	.	.	.	.	.	.	.	.	.	.	.	.	.	.	.	.	.	.	.	.	.	.	.	.	.
.	Chronic	HIV	protein	.	HIV	.	.	S10	gp41 env - cluster 2	IgG	h	.	.	.	17	.	.	.	.	.	.	.	.	.	.	.	.	.	.	.	.	.	.	.	.	.	.	.	.	.	.	.	.	.	.	.	.	.	.
.	Chronic	HIV	protein	.	HIV	.	.	L19	gp41 env - cluster 2	IgG	h	.	.	.	18	.	.	.	.	.	.	.	.	.	.	.	.	.	.	.	.	.	.	.	.	.	.	.	.	.	.	.	.	.	.	.	.	.	.
.	Chronic	HIV	protein	.	HIV	.	.	D5	gp41 env - cluster 2	IgG	h	.	.	.	13	.	.	.	.	.	.	.	.	.	.	.	.	.	.	.	.	.	.	.	.	.	.	.	.	.	.	.	.	.	.	.	.	.	.
.	Chronic	HIV	protein	.	HIV	.	.	S8	gp41 env - cluster 2	IgG	h	.	.	.	11	.	.	.	.	.	.	.	.	.	.	.	.	.	.	.	.	.	.	.	.	.	.	.	.	.	.	.	.	.	.	.	.	.	.
.	Chronic	HIV	protein	.	HIV	.	.	G1	gp41 env - cluster 2	IgG	h	.	.	.	23	.	.	.	.	.	.	.	.	.	.	.	.	.	.	.	.	.	.	.	.	.	.	.	.	.	.	.	.	.	.	.	.	.	.
.	Chronic	HIV	protein	.	HIV	.	.	T3	gp41 env - cluster 2	IgG	h	.	.	.	21	.	.	.	.	.	.	.	.	.	.	.	.	.	.	.	.	.	.	.	.	.	.	.	.	.	.	.	.	.	.	.	.	.	.
.	Chronic	HIV	protein	.	HIV	.	.	L2	gp41 env - cluster 3	IgG	h	1-46*01	5	1	14	0	8	2	16	4	3-10*02	31	2	0	3*01	11	3	5	6	11	1	4	5	4	4	8	4	5	9	4	23	27	0	0	0	18	42	60	4
.	Chronic	HIV	protein	.	HIV	.	.	L11	gp41 env - cluster 3	IgG	h	1-46*01	5	1	14	0	8	2	16	4	3-10*02	31	2	0	3*01	11	3	5	6	11	1	4	5	4	4	8	4	5	9	4	23	27	0	0	0	18	42	60	4
.	Chronic	HIV	protein	.	HIV	.	.	G5	gp41 env - cluster 3	IgG	h	1-46*01	5	1	14	0	8	2	17	5	3-10*02	31	0	0	3*01	12	4	3	7	10	1	4	5	4	4	8	4	5	9	4	24	28	0	0	0	16	44	60	4
.	Chronic	HIV	protein	.	HIV	.	.	G15	gp41 env - cluster 3	IgG	h	1-46*01	5	1	14	1	4	1	12	3	1-7*01	17	9	2	3*01	11	3	3	9	12	1	6	7	4	4	8	4	5	9	4	23	27	0	0	0	16	47	63	3
.	Chronic	HIV	protein	.	HIV	.	.	A9	gp41 env - cluster 3	IgG	h	.	.	.	14	.	.	.	.	.	.	.	.	.	.	.	.	.	.	.	.	.	.	.	.	.	.	.	.	.	.	.	.	.	.	.	.	.	.
.	Chronic	HIV	protein	.	HIV	.	.	L1	gp41 env - cluster 3	IgG	h	.	.	.	12	.	.	.	.	.	.	.	.	.	.	.	.	.	.	.	.	.	.	.	.	.	.	.	.	.	.	.	.	.	.	.	.	.	.
.	Chronic	HIV	protein	.	HIV	.	.	1B1	neutralizing	IgG	h	1-69*01	.	.	15	.	.	.	.	.	3-16*01	23	.	.	4*01	.	.	1	5	6	2	4	6	1	2	3	1	4	5	6	12	18	0	0	0	11	27	38	.
.	Chronic	HIV	protein	.	HIV	.	.	1F7	neutralizing	IgG	h	4-59*01	.	.	15	.	.	.	.	.	3_16	37	.	.	4-	.	.	0	1	1	0	3	3	2	5	7	0	12	12	6	14	20	0	0	0	8	35	43	.
.	Chronic	HIV	protein	.	HIV	.	.	2F5	gp41	IgG	h	2-5*10	4	1	24	0	23	7	15	5	3-3*01	31	16	5	6*02	14	4	6	4	10	3	4	7	2	1	3	0	1	1	7	12	19	0	2	2	18	24	42	2
.	Chronic	HIV	non protein	.	HIV	.	.	2G12	gp120 carbohydrate glycan	IgG	h	3-21*01	6	2	16	0	18	6	9	3	6-25*01	18	0	0	3*01	15	5	3	5	8	3	10	13	1	6	7	4	4	8	4	21	25	1	0	1	16	46	62	2
.	Chronic	HIV	protein	.	HIV	.	.	3D5	neutralizing	IgG	h	1-69*01	.	.	16	.	.	.	.	.	3-16*01	37	.	.	4*01	.	.	0	1	1	2	3	5	1	3	4	1	3	4	3	14	17	0	0	0	7	24	31	.
.	Chronic	HIV	protein	.	HIV		.	2F7	recombinant gp160	IgM	h	3-33*01	8	2	10	0	5	1	4	0	3-3*01	31	0	0	6*02	13	4	0	1	1	1	0	1	0	3	3	0	2	2	1	6	7	1	0	1	3	12	15	0
.	Chronic	HIV	protein	.	HIV	.	.	4_E10	gp41	.	h	1-69*06	6	2	20	0	3	1	11	3	1-1*01	17	31	10	4*02	9	3	0	2	2	0	3	3	1	2	3	0	9	9	11	9	20	0	0	0	12	25	37	2
.	Chronic	HIV	protein	.	HIV	S77136	.	.	gp120 V3 loop	.	h	3-11*01	7	2	17	0	11	3	24	8	3-16*01	37	6	2	4*02	3	1	0	1	1	1	4	5	1	9	10	1	3	4	4	5	9	0	0	0	7	22	29	1
.	Chronic	HIV	protein	.	HIV	.	.	3791	gp120 V3 loop	.	h	1-18*01	.	.	16	.	.	.	.	.	7-27*01R	.	.	.	4*02	.	.	.	.	.	.	.	.	.	.	.	.	.	.	.	.	.	.	.	.	.	.	.	.
.	Chronic	HIV	protein	.	HIV	.	.	4121	gp120 V3 loop	.	h	1-18*01	.	.	16	.	.	.	.	.	1-01*01	.	.	.	4*02	.	.	.	.	.	.	.	.	.	.	.	.	.	.	.	.	.	.	.	.	.	.	.	.
.	Chronic	HIV	protein	.	HIV	.	.	3869	gp120 V3 loop	.	h	1-f*01	.	.	16	.	.	.	.	.	2-15*01	.	.	.	4*02	.	.	.	.	.	.	.	.	.	.	.	.	.	.	.	.	.	.	.	.	.	.	.	.
.	Chronic	HIV	protein	.	HIV	.	.	3697	gp120 V3 loop	.	h	1-f*01	.	.	19	.	.	.	.	.	IR*01R	.	.	.	4*02	.	.	.	.	.	.	.	.	.	.	.	.	.	.	.	.	.	.	.	.	.	.	.	.
.	Chronic	HIV	protein	.	HIV	.	.	3402	gp120 V3 loop	.	h	3-07*02	.	.	20	.	.	.	.	.	3-10*01	.	.	.	6*02	.	.	.	.	.	.	.	.	.	.	.	.	.	.	.	.	.	.	.	.	.	.	.	.
.	Chronic	HIV	protein	.	HIV	.	.	3904	gp120 V3 loop	.	h	3-30*03	.	.	12	.	.	.	.	.	IR*01R	.	.	.	6*02	.	.	.	.	.	.	.	.	.	.	.	.	.	.	.	.	.	.	.	.	.	.	.	.
.	Chronic	HIV	protein	.	HIV	.	.	1108	gp120 V3 loop	.	h	4-59*01	.	.	19	.	.	.	.	.	2-15*01	.	.	.	3*01	.	.	.	.	.	.	.	.	.	.	.	.	.	.	.	.	.	.	.	.	.	.	.	.
.	Chronic	HIV	protein	.	HIV	.	.	3881	gp120 V3 loop	.	h	4-59*01	.	.	15	.	.	.	.	.	2-02*03	.	.	.	3*02	.	.	.	.	.	.	.	.	.	.	.	.	.	.	.	.	.	.	.	.	.	.	.	.
.	Chronic	HIV	protein	.	HIV	.	.	3906	gp120 V3 loop	.	h	5-51*01	.	.	17	.	.	.	.	.	2/OR15-2R	.	.	.	3*02	.	.	.	.	.	.	.	.	.	.	.	.	.	.	.	.	.	.	.	.	.	.	.	.
.	Chronic	HIV	protein	.	HIV	.	.	4022	gp120 V3 loop	.	h	5-51*01	.	.	14	.	.	.	.	.	1-14*01	.	.	.	5*02	.	.	.	.	.	.	.	.	.	.	.	.	.	.	.	.	.	.	.	.	.	.	.	.
.	Chronic	HIV	protein	.	HIV	.	.	4025	gp120 V3 loop	.	h	5-51*01	.	.	17	.	.	.	.	.	3-03*01	.	.	.	6*02	.	.	.	.	.	.	.	.	.	.	.	.	.	.	.	.	.	.	.	.	.	.	.	.
.	Chronic	HIV	protein	.	HIV	.	.	3694	gp120 V3 loop	.	h	5-51*03	.	.	17	.	.	.	.	.	1-07*01	.	.	.	1*01	.	.	.	.	.	.	.	.	.	.	.	.	.	.	.	.	.	.	.	.	.	.	.	.
.	Chronic	HIV	protein	.	HIV	.	.	3792	gp120 V3 loop	.	h	5-51*03	.	.	18	.	.	.	.	.	2-08*01	.	.	.	4*02	.	.	.	.	.	.	.	.	.	.	.	.	.	.	.	.	.	.	.	.	.	.	.	.
.	Chronic	HIV	protein	.	HIV	.	.	pat4_150	VL	.	h	1-02*02	.	.	20	.	.	.	.	.	3-09*01	.	.	.	3*01	.	.	.	.	.	.	.	.	.	.	.	.	.	.	.	.	.	.	.	.	.	.	.	.
.	Chronic	HIV	protein	.	HIV	.	.	pat3_596	CD4i	.	h	1-02*02	.	.	14	.	.	.	.	.	3-03*01	.	.	.	4*02	.	.	.	.	.	.	.	.	.	.	.	.	.	.	.	.	.	.	.	.	.	.	.	.
.	Chronic	HIV	protein	.	HIV	.	.	pat4_380	gp41	.	h	1-02*02	.	.	16	.	.	.	.	.	5-05*01	.	.	.	4*02	.	.	.	.	.	.	.	.	.	.	.	.	.	.	.	.	.	.	.	.	.	.	.	.
.	Chronic	HIV	protein	.	HIV	.	.	pat2_189	VL	.	h	1-08*01	.	.	17	.	.	.	.	.	6-19*01	.	.	.	5*02	.	.	.	.	.	.	.	.	.	.	.	.	.	.	.	.	.	.	.	.	.	.	.	.
.	Chronic	HIV	protein	.	HIV	.	.	pat4_42	CD4i	.	h	1-18*01	.	.	17	.	.	.	.	.	6-19*01	.	.	.	4*02	.	.	.	.	.	.	.	.	.	.	.	.	.	.	.	.	.	.	.	.	.	.	.	.
.	Chronic	HIV	protein	.	HIV	.	.	pat4_277	core	.	h	1-46*01	.	.	24	.	.	.	.	.	5-05*01	.	.	.	1*01	.	.	.	.	.	.	.	.	.	.	.	.	.	.	.	.	.	.	.	.	.	.	.	.
.	Chronic	HIV	protein	.	HIV	.	.	pat3_461	gp41	.	h	1-46*01	.	.	14	.	.	.	.	.	1-14*01	.	.	.	4*02	.	.	.	.	.	.	.	.	.	.	.	.	.	.	.	.	.	.	.	.	.	.	.	.
.	Chronic	HIV	protein	.	HIV	.	.	pat2_1290	gp41	.	h	1-46*01	.	.	15	.	.	.	.	.	1-26*01	.	.	.	4*02	.	.	.	.	.	.	.	.	.	.	.	.	.	.	.	.	.	.	.	.	.	.	.	.
.	Chronic	HIV	protein	.	HIV	.	.	pat3_650	gp41	.	h	1-46*01	.	.	16	.	.	.	.	.	6-06*01	.	.	.	4*02	.	.	.	.	.	.	.	.	.	.	.	.	.	.	.	.	.	.	.	.	.	.	.	.
.	Chronic	HIV	protein	.	HIV	.	.	pat3_680	NA	.	h	1-46*01	.	.	20	.	.	.	.	.	3-22*01	.	.	.	5*02	.	.	.	.	.	.	.	.	.	.	.	.	.	.	.	.	.	.	.	.	.	.	.	.
.	Chronic	HIV	protein	.	HIV	.	.	pat2_55	gp41	.	h	1-46*02	.	.	16	.	.	.	.	.	4-23*01	.	.	.	5*02	.	.	.	.	.	.	.	.	.	.	.	.	.	.	.	.	.	.	.	.	.	.	.	.
.	Chronic	HIV	protein	.	HIV	.	.	pat2_150	gp41	.	h	1-58*02	.	.	13	.	.	.	.	.	2-02*01R	.	.	.	4*02	.	.	.	.	.	.	.	.	.	.	.	.	.	.	.	.	.	.	.	.	.	.	.	.
.	Chronic	HIV	protein	.	HIV	.	.	pat1_491	gp41	.	h	1-58*02	.	.	13	.	.	.	.	.	6-19*01R	.	.	.	4*03	.	.	.	.	.	.	.	.	.	.	.	.	.	.	.	.	.	.	.	.	.	.	.	.
.	Chronic	HIV	protein	.	HIV	.	.	pat4_57	core	.	h	1-69*01	.	.	14	.	.	.	.	.	3-22*01	.	.	.	4*02	.	.	.	.	.	.	.	.	.	.	.	.	.	.	.	.	.	.	.	.	.	.	.	.
.	Chronic	HIV	protein	.	HIV	.	.	pat4_366	VL	.	h	1-69*01	.	.	15	.	.	.	.	.	6-19*01	.	.	.	4*02	.	.	.	.	.	.	.	.	.	.	.	.	.	.	.	.	.	.	.	.	.	.	.	.
.	Chronic	HIV	protein	.	HIV	.	.	pat1_479	core	.	h	1-69*01	.	.	18	.	.	.	.	.	3-22*01	.	.	.	4*02	.	.	.	.	.	.	.	.	.	.	.	.	.	.	.	.	.	.	.	.	.	.	.	.
.	Chronic	HIV	protein	.	HIV	.	.	pat4_251	gp41	.	h	1-69*01	.	.	19	.	.	.	.	.	3-22*01	.	.	.	4*02	.	.	.	.	.	.	.	.	.	.	.	.	.	.	.	.	.	.	.	.	.	.	.	.
.	Chronic	HIV	protein	.	HIV	.	.	pat4_155	NA	.	h	1-69*01	.	.	25	.	.	.	.	.	5-24*01	.	.	.	4*02	.	.	.	.	.	.	.	.	.	.	.	.	.	.	.	.	.	.	.	.	.	.	.	.
.	Chronic	HIV	protein	.	HIV	.	.	pat4_79	core	.	h	1-69*01	.	.	26	.	.	.	.	.	3-03*01	.	.	.	4*02	.	.	.	.	.	.	.	.	.	.	.	.	.	.	.	.	.	.	.	.	.	.	.	.
.	Chronic	HIV	protein	.	HIV	.	.	pat4_157	gp41	.	h	1-69*01	.	.	16	.	.	.	.	.	IR2*01R	.	.	.	6*02	.	.	.	.	.	.	.	.	.	.	.	.	.	.	.	.	.	.	.	.	.	.	.	.
.	Chronic	HIV	protein	.	HIV	.	.	pat4_554	CD4i	.	h	1-69*01	.	.	21	.	.	.	.	.	5-12*01	.	.	.	6*02	.	.	.	.	.	.	.	.	.	.	.	.	.	.	.	.	.	.	.	.	.	.	.	.
.	Chronic	HIV	protein	.	HIV	.	.	pat4_267	NA	.	h	1-69*01	.	.	23	.	.	.	.	.	3-10*01	.	.	.	6*02	.	.	.	.	.	.	.	.	.	.	.	.	.	.	.	.	.	.	.	.	.	.	.	.
.	Chronic	HIV	protein	.	HIV	.	.	pat4_653	CD4i	.	h	1-69*01	.	.	24	.	.	.	.	.	6-25*01R	.	.	.	6*02	.	.	.	.	.	.	.	.	.	.	.	.	.	.	.	.	.	.	.	.	.	.	.	.
.	Chronic	HIV	protein	.	HIV	.	.	pat3_383	CD4i	.	h	1-69*01	.	.	22	.	.	.	.	.	3-22*01	.	.	.	6*03	.	.	.	.	.	.	.	.	.	.	.	.	.	.	.	.	.	.	.	.	.	.	.	.
.	Chronic	HIV	protein	.	HIV	.	.	pat1_182	CD4i	.	h	1-69*01	.	.	26	.	.	.	.	.	2-21*02R	.	.	.	6*03	.	.	.	.	.	.	.	.	.	.	.	.	.	.	.	.	.	.	.	.	.	.	.	.
.	Chronic	HIV	protein	.	HIV	.	.	pat1_68	CD4i	.	h	1-69*01	.	.	26	.	.	.	.	.	4-17*01	.	.	.	6*03	.	.	.	.	.	.	.	.	.	.	.	.	.	.	.	.	.	.	.	.	.	.	.	.
.	Chronic	HIV	protein	.	HIV	.	.	pat1_664	core	.	h	1-69*01	.	.	29	.	.	.	.	.	3-03*01	.	.	.	6*03	.	.	.	.	.	.	.	.	.	.	.	.	.	.	.	.	.	.	.	.	.	.	.	.
.	Chronic	HIV	protein	.	HIV	.	.	pat3_554	NA	.	h	1-69*05	.	.	17	.	.	.	.	.	4-23*01R	.	.	.	3*01	.	.	.	.	.	.	.	.	.	.	.	.	.	.	.	.	.	.	.	.	.	.	.	.
.	Chronic	HIV	protein	.	HIV	.	.	pat2_301	CD4i	.	h	1-69*06	.	.	22	.	.	.	.	.	6-13*01	.	.	.	6*03	.	.	.	.	.	.	.	.	.	.	.	.	.	.	.	.	.	.	.	.	.	.	.	.
.	Chronic	HIV	protein	.	HIV	.	.	pat2_1126	core	.	h	1-69*06	.	.	27	.	.	.	.	.	3-22*01	.	.	.	6*03	.	.	.	.	.	.	.	.	.	.	.	.	.	.	.	.	.	.	.	.	.	.	.	.
.	Chronic	HIV	protein	.	HIV	.	.	pat3_64	gp41	.	h	1-69*09	.	.	14	.	.	.	.	.	5-24*01	.	.	.	4*02	.	.	.	.	.	.	.	.	.	.	.	.	.	.	.	.	.	.	.	.	.	.	.	.
.	Chronic	HIV	protein	.	HIV	.	.	pat3_384	gp41	.	h	1-69*09	.	.	15	.	.	.	.	.	2-02*01	.	.	.	4*02	.	.	.	.	.	.	.	.	.	.	.	.	.	.	.	.	.	.	.	.	.	.	.	.
.	Chronic	HIV	protein	.	HIV	.	.	pat2_149	gp41	.	h	1-69*10	.	.	19	.	.	.	.	.	3-22*01	.	.	.	4*02	.	.	.	.	.	.	.	.	.	.	.	.	.	.	.	.	.	.	.	.	.	.	.	.
.	Chronic	HIV	protein	.	HIV	.	.	PG20	gp41/gp120	.	h	1-69*11	.	.	17	.	.	.	.	.	1-07*01R	.	.	.	5*02	.	.	.	.	.	.	.	.	.	.	.	.	.	.	.	.	.	.	.	.	.	.	.	.
.	Chronic	HIV	protein	.	HIV	.	.	PGC14	gp41/gp120	.	h	1-f*01	.	.	15	.	.	.	.	.	3-10*02	.	.	.	5*02	.	.	.	.	.	.	.	.	.	.	.	.	.	.	.	.	.	.	.	.	.	.	.	.
.	Chronic	HIV	protein	.	HIV	.	.	pat2_1034	V3	.	h	3-07*01	.	.	22	.	.	.	.	.	2-08*01	.	.	.	6*03	.	.	.	.	.	.	.	.	.	.	.	.	.	.	.	.	.	.	.	.	.	.	.	.
.	Chronic	HIV	protein	.	HIV	.	.	pat4_256	core	.	h	3-11*01	.	.	18	.	.	.	.	.	6-19*01	.	.	.	4*02	.	.	.	.	.	.	.	.	.	.	.	.	.	.	.	.	.	.	.	.	.	.	.	.
.	Chronic	HIV	protein	.	HIV	.	.	pat4_649	core	.	h	3-11*01	.	.	15	.	.	.	.	.	3-10*01	.	.	.	5*02	.	.	.	.	.	.	.	.	.	.	.	.	.	.	.	.	.	.	.	.	.	.	.	.
.	Chronic	HIV	protein	.	HIV	.	.	pat1_696	gp41	.	h	3-15*01	.	.	13	.	.	.	.	.	3-03*01	.	.	.	4*02	.	.	.	.	.	.	.	.	.	.	.	.	.	.	.	.	.	.	.	.	.	.	.	.
.	Chronic	HIV	protein	.	HIV	.	.	pat4_133	core	.	h	3-15*02	.	.	22	.	.	.	.	.	3-09*01	.	.	.	4*02	.	.	.	.	.	.	.	.	.	.	.	.	.	.	.	.	.	.	.	.	.	.	.	.
.	Chronic	HIV	protein	.	HIV	.	.	pat3_584	VL	.	h	3-21*01	.	.	13	.	.	.	.	.	IR2*01R	.	.	.	4*02	.	.	.	.	.	.	.	.	.	.	.	.	.	.	.	.	.	.	.	.	.	.	.	.
.	Chronic	HIV	protein	.	HIV	.	.	pat3_140	gp41	.	h	3-21*01	.	.	12	.	.	.	.	.	1-14*01	.	.	.	5*02	.	.	.	.	.	.	.	.	.	.	.	.	.	.	.	.	.	.	.	.	.	.	.	.
.	Chronic	HIV	protein	.	HIV	.	.	pat4_342	gp41	.	h	3-23*01	.	.	14	.	.	.	.	.	3-16*02R	.	.	.	3*01	.	.	.	.	.	.	.	.	.	.	.	.	.	.	.	.	.	.	.	.	.	.	.	.
.	Chronic	HIV	protein	.	HIV	.	.	pat3_474	gp41	.	h	3-23*01	.	.	13	.	.	.	.	.	IR*01R	.	.	.	3*02	.	.	.	.	.	.	.	.	.	.	.	.	.	.	.	.	.	.	.	.	.	.	.	.
.	Chronic	HIV	protein	.	HIV	.	.	pat1_693	CD4i	.	h	3-23*01	.	.	11	.	.	.	.	.	IR*01R	.	.	.	4*02	.	.	.	.	.	.	.	.	.	.	.	.	.	.	.	.	.	.	.	.	.	.	.	.
.	Chronic	HIV	protein	.	HIV	.	.	pat3_539	VL	.	h	3-23*01	.	.	12	.	.	.	.	.	3-03*01	.	.	.	6*03	.	.	.	.	.	.	.	.	.	.	.	.	.	.	.	.	.	.	.	.	.	.	.	.
.	Chronic	HIV	protein	.	HIV	.	.	pat3_502	NA	.	h	3-30-3*01	.	.	16	.	.	.	.	.	3-03*02R	.	.	.	4*02	.	.	.	.	.	.	.	.	.	.	.	.	.	.	.	.	.	.	.	.	.	.	.	.
.	Chronic	HIV	protein	.	HIV	.	.	pat4_182	VL	.	h	3-30-3*01	.	.	20	.	.	.	.	.	3-10*01	.	.	.	6*01	.	.	.	.	.	.	.	.	.	.	.	.	.	.	.	.	.	.	.	.	.	.	.	.
.	Chronic	HIV	protein	.	HIV	.	.	pat1_863	CD4bs	.	h	3-30*11	.	.	19	.	.	.	.	.	3-03*01	.	.	.	4*02	.	.	.	.	.	.	.	.	.	.	.	.	.	.	.	.	.	.	.	.	.	.	.	.
.	Chronic	HIV	protein	.	HIV	.	.	pat4_142	NA	.	h	3-30*18	.	.	14	.	.	.	.	.	3-10*01	.	.	.	4*02	.	.	.	.	.	.	.	.	.	.	.	.	.	.	.	.	.	.	.	.	.	.	.	.
.	Chronic	HIV	protein	.	HIV	.	.	pat4_252	core	.	h	3-33*01	.	.	20	.	.	.	.	.	3-03*01	.	.	.	3*02	.	.	.	.	.	.	.	.	.	.	.	.	.	.	.	.	.	.	.	.	.	.	.	.
.	Chronic	HIV	protein	.	HIV	.	.	PG16	V3	.	h	3-33*05	.	.	30	.	.	.	.	.	3-03*01	.	.	.	6*03	.	.	.	.	.	.	.	.	.	.	.	.	.	.	.	.	.	.	.	.	.	.	.	.
.	Chronic	HIV	protein	.	HIV	.	.	pat1_577	CD4bs	.	h	3-48*01	.	.	16	.	.	.	.	.	3-10*01	.	.	.	1*01	.	.	.	.	.	.	.	.	.	.	.	.	.	.	.	.	.	.	.	.	.	.	.	.
.	Chronic	HIV	protein	.	HIV	.	.	pat1_687c	core	.	h	3-53*01	.	.	16	.	.	.	.	.	IR*01	.	.	.	6*02	.	.	.	.	.	.	.	.	.	.	.	.	.	.	.	.	.	.	.	.	.	.	.	.
.	Chronic	HIV	protein	.	HIV	.	.	pat3_567	NA	.	h	3-53*01	.	.	11	.	.	.	.	.	4-04*01	.	.	.	6*03	.	.	.	.	.	.	.	.	.	.	.	.	.	.	.	.	.	.	.	.	.	.	.	.
.	Chronic	HIV	protein	.	HIV	.	.	pat1_523	gp41	.	h	3-53*03	.	.	21	.	.	.	.	.	3-16*01	.	.	.	5*02	.	.	.	.	.	.	.	.	.	.	.	.	.	.	.	.	.	.	.	.	.	.	.	.
.	Chronic	HIV	protein	.	HIV	.	.	pat2_234	VL	.	h	3-64*01	.	.	15	.	.	.	.	.	4-17*01	.	.	.	6*03	.	.	.	.	.	.	.	.	.	.	.	.	.	.	.	.	.	.	.	.	.	.	.	.
.	Chronic	HIV	protein	.	HIV	.	.	pat1_732	CD4bs	.	h	3-72*01	.	.	20	.	.	.	.	.	3-10*02	.	.	.	6*03	.	.	.	.	.	.	.	.	.	.	.	.	.	.	.	.	.	.	.	.	.	.	.	.
.	Chronic	HIV	protein	.	HIV	.	.	pat2_1262	CD4bs	.	h	3-74*01	.	.	22	.	.	.	.	.	3-03*01	.	.	.	6*02	.	.	.	.	.	.	.	.	.	.	.	.	.	.	.	.	.	.	.	.	.	.	.	.
.	Chronic	HIV	protein	.	HIV	.	.	pat4_17	NA	.	h	4-04*07	.	.	16	.	.	.	.	.	2-21*02R	.	.	.	4*02	.	.	.	.	.	.	.	.	.	.	.	.	.	.	.	.	.	.	.	.	.	.	.	.
.	Chronic	HIV	protein	.	HIV	.	.	pat3_869	NA	.	h	4-04*07	.	.	17	.	.	.	.	.	6-19*01	.	.	.	4*02	.	.	.	.	.	.	.	.	.	.	.	.	.	.	.	.	.	.	.	.	.	.	.	.
.	Chronic	HIV	protein	.	HIV	.	.	pat4_63	gp41	.	h	4-04*07	.	.	17	.	.	.	.	.	5-12*01	.	.	.	6*02	.	.	.	.	.	.	.	.	.	.	.	.	.	.	.	.	.	.	.	.	.	.	.	.
.	Chronic	HIV	protein	.	HIV	.	.	pat4_630	CD4bs	.	h	4-30-2*01	.	.	19	.	.	.	.	.	3-03*01	.	.	.	5*02	.	.	.	.	.	.	.	.	.	.	.	.	.	.	.	.	.	.	.	.	.	.	.	.
.	Chronic	HIV	protein	.	HIV	.	.	pat4_188	NA	.	h	4-30-2*01	.	.	14	.	.	.	.	.	6-06*01	.	.	.	6*02	.	.	.	.	.	.	.	.	.	.	.	.	.	.	.	.	.	.	.	.	.	.	.	.
.	Chronic	HIV	protein	.	HIV	.	.	pat4_95	gp41	.	h	4-30-4*01	.	.	20	.	.	.	.	.	5-05*01	.	.	.	6*02	.	.	.	.	.	.	.	.	.	.	.	.	.	.	.	.	.	.	.	.	.	.	.	.
.	Chronic	HIV	protein	.	HIV	.	.	pat3_426	NA	.	h	4-30-4*03	.	.	12	.	.	.	.	.	4-04*01	.	.	.	5*02	.	.	.	.	.	.	.	.	.	.	.	.	.	.	.	.	.	.	.	.	.	.	.	.
.	Chronic	HIV	protein	.	HIV	.	.	pat3_637	VL	.	h	4-31*03	.	.	15	.	.	.	.	.	6-06*01R	.	.	.	3*02	.	.	.	.	.	.	.	.	.	.	.	.	.	.	.	.	.	.	.	.	.	.	.	.
.	Chronic	HIV	protein	.	HIV	.	.	pat3_239	CD4i	.	h	4-31*03	.	.	14	.	.	.	.	.	6-06*01R	.	.	.	4*02	.	.	.	.	.	.	.	.	.	.	.	.	.	.	.	.	.	.	.	.	.	.	.	.
.	Chronic	HIV	protein	.	HIV	.	.	pat4_652	CD4i	.	h	4-31*03	.	.	14	.	.	.	.	.	6-19*01	.	.	.	4*02	.	.	.	.	.	.	.	.	.	.	.	.	.	.	.	.	.	.	.	.	.	.	.	.
.	Chronic	HIV	protein	.	HIV	.	.	pat4_214	core	.	h	4-31*03	.	.	20	.	.	.	.	.	3-03*01	.	.	.	6*02	.	.	.	.	.	.	.	.	.	.	.	.	.	.	.	.	.	.	.	.	.	.	.	.
.	Chronic	HIV	protein	.	HIV	.	.	pat2_1055	VL	.	h	4-34*10	.	.	15	.	.	.	.	.	1-01*01	.	.	.	3*02	.	.	.	.	.	.	.	.	.	.	.	.	.	.	.	.	.	.	.	.	.	.	.	.
.	Chronic	HIV	protein	.	HIV	.	.	pat1_763	gp41	.	h	4-39*01	.	.	13	.	.	.	.	.	4-17*01R	.	.	.	4*02	.	.	.	.	.	.	.	.	.	.	.	.	.	.	.	.	.	.	.	.	.	.	.	.
.	Chronic	HIV	protein	.	HIV	.	.	pat2_1072	NA	.	h	4-59*01	.	.	12	.	.	.	.	.	5-24*01	.	.	.	4*02	.	.	.	.	.	.	.	.	.	.	.	.	.	.	.	.	.	.	.	.	.	.	.	.
.	Chronic	HIV	protein	.	HIV	.	.	pat3_296	gp41	.	h	4-59*01	.	.	14	.	.	.	.	.	5-12*01	.	.	.	4*02	.	.	.	.	.	.	.	.	.	.	.	.	.	.	.	.	.	.	.	.	.	.	.	.
.	Chronic	HIV	protein	.	HIV	.	.	pat3_613	CD4bs	.	h	4-59*01	.	.	15	.	.	.	.	.	3-10*01	.	.	.	4*02	.	.	.	.	.	.	.	.	.	.	.	.	.	.	.	.	.	.	.	.	.	.	.	.
.	Chronic	HIV	protein	.	HIV	.	.	pat3_255	gp41	.	h	4-59*01	.	.	16	.	.	.	.	.	3-09*01	.	.	.	4*02	.	.	.	.	.	.	.	.	.	.	.	.	.	.	.	.	.	.	.	.	.	.	.	.
.	Chronic	HIV	protein	.	HIV	.	.	pat3_160	gp41	.	h	4-59*01	.	.	17	.	.	.	.	.	3-16*01	.	.	.	5*02	.	.	.	.	.	.	.	.	.	.	.	.	.	.	.	.	.	.	.	.	.	.	.	.
.	Chronic	HIV	protein	.	HIV	.	.	pat1_2872	NA	.	h	4-59*01	.	.	18	.	.	.	.	.	3-03*01	.	.	.	6*03	.	.	.	.	.	.	.	.	.	.	.	.	.	.	.	.	.	.	.	.	.	.	.	.
.	Chronic	HIV	protein	.	HIV	.	.	pat2_491	core	.	h	4-59*07	.	.	20	.	.	.	.	.	3/OR15-3	.	.	.	4*02	.	.	.	.	.	.	.	.	.	.	.	.	.	.	.	.	.	.	.	.	.	.	.	.
.	Chronic	HIV	protein	.	HIV	.	.	pat4_221	core	.	h	4-61*01	.	.	21	.	.	.	.	.	3-03*01	.	.	.	6*02	.	.	.	.	.	.	.	.	.	.	.	.	.	.	.	.	.	.	.	.	.	.	.	.
.	Chronic	HIV	protein	.	HIV	.	.	pat4_328	core	.	h	4-b*02	.	.	20	.	.	.	.	.	3-03*02	.	.	.	4*02	.	.	.	.	.	.	.	.	.	.	.	.	.	.	.	.	.	.	.	.	.	.	.	.
.	Chronic	HIV	protein	.	HIV	.	.	pat1_509	V3	.	h	5-51*01	.	.	18	.	.	.	.	.	3-03*01	.	.	.	3*01	.	.	.	.	.	.	.	.	.	.	.	.	.	.	.	.	.	.	.	.	.	.	.	.
.	Chronic	HIV	protein	.	HIV	.	.	pat5_216	CD4i	.	h	4-31*03	.	.	20	.	.	.	.	.	5-12*01	.	.	.	6*02	.	.	.	.	.	.	.	.	.	.	.	.	.	.	.	.	.	.	.	.	.	.	.	.
.	Chronic	HIV	protein	.	HIV	.	.	pat4_147	gp41	.	h	5-51*01	.	.	19	.	.	.	.	.	1-26*01R	.	.	.	4*02	.	.	.	.	.	.	.	.	.	.	.	.	.	.	.	.	.	.	.	.	.	.	.	.
.	Chronic	HIV	protein	.	HIV	.	.	pat3_228	VL	.	h	5-51*03	.	.	16	.	.	.	.	.	3-03*02	.	.	.	6*03	.	.	.	.	.	.	.	.	.	.	.	.	.	.	.	.	.	.	.	.	.	.	.	.
.	Chronic	HIV	protein	.	HIV	.	.	pat5_580	VL	.	h	3-30-3*01	.	.	23	.	.	.	.	.	3-22*01	.	.	.	3*02	.	.	.	.	.	.	.	.	.	.	.	.	.	.	.	.	.	.	.	.	.	.	.	.
.	Chronic	HIV	protein	.	HIV	.	.	pat5_174	CD4i	.	h	4-34*04	.	.	24	.	.	.	.	.	4-17*01	.	.	.	6*02	.	.	.	.	.	.	.	.	.	.	.	.	.	.	.	.	.	.	.	.	.	.	.	.
.	Chronic	HIV	protein	.	HIV	.	.	pat5_10	CD4i	.	h	4-31*03	.	.	20	.	.	.	.	.	4-23*01R	.	.	.	5*02	.	.	.	.	.	.	.	.	.	.	.	.	.	.	.	.	.	.	.	.	.	.	.	.
.	Chronic	HIV	protein	.	HIV	.	.	pat5_146	CD4i	.	h	3-23*01	.	.	13	.	.	.	.	.	6-19*01	.	.	.	4*02	.	.	.	.	.	.	.	.	.	.	.	.	.	.	.	.	.	.	.	.	.	.	.	.
.	Chronic	HIV	protein	.	HIV	.	.	pat5_25	gp41	.	h	1-69*06	.	.	17	.	.	.	.	.	1-26*01R	.	.	.	4*02	.	.	.	.	.	.	.	.	.	.	.	.	.	.	.	.	.	.	.	.	.	.	.	.
.	Chronic	HIV	protein	.	HIV	.	.	pat5_165	CD4i	.	h	1-24*01	.	.	18	.	.	.	.	.	3-16*02	.	.	.	4*02	.	.	.	.	.	.	.	.	.	.	.	.	.	.	.	.	.	.	.	.	.	.	.	.
.	Chronic	HIV	protein	.	HIV	.	.	pat5_269	CD4i	.	h	1-69*01	.	.	26	.	.	.	.	.	4-17*01	.	.	.	6*03	.	.	.	.	.	.	.	.	.	.	.	.	.	.	.	.	.	.	.	.	.	.	.	.
.	Chronic	HIV	protein	.	HIV	.	.	pat6_91	gp41	.	h	3-30*02	.	.	22	.	.	.	.	.	3-03*01	.	.	.	6*03	.	.	.	.	.	.	.	.	.	.	.	.	.	.	.	.	.	.	.	.	.	.	.	.
.	Chronic	HIV	protein	.	HIV	.	.	pat6_129	gp41	.	h	4-b*01	.	.	14	.	.	.	.	.	6-19*01	.	.	.	1*01	.	.	.	.	.	.	.	.	.	.	.	.	.	.	.	.	.	.	.	.	.	.	.	.
.	Chronic	HIV	protein	.	HIV	.	.	pat6_179	core	.	h	3-07*01	.	.	20	.	.	.	.	.	3-10*01	.	.	.	6*02	.	.	.	.	.	.	.	.	.	.	.	.	.	.	.	.	.	.	.	.	.	.	.	.
.	Chronic	HIV	protein	.	HIV	.	.	pat6_182	gp41	.	h	3-15*01	.	.	9	.	.	.	.	.	6-19*01	.	.	.	1*01	.	.	.	.	.	.	.	.	.	.	.	.	.	.	.	.	.	.	.	.	.	.	.	.
.	Chronic	HIV	protein	.	HIV	.	.	pat6_187	CD4bs	.	h	4-39*02	.	.	21	.	.	.	.	.	3/OR15-3	.	.	.	5*02	.	.	.	.	.	.	.	.	.	.	.	.	.	.	.	.	.	.	.	.	.	.	.	.
.	Chronic	HIV	protein	.	HIV	.	.	HJ16	CD4bs	.	h	3-30*03	.	.	31	.	.	.	.	.	3-3*01	.	.	.	2*01	.	.	.	.	.	.	.	.	.	.	.	.	.	.	.	.	.	.	.	.	.	.	.	.
.	Chronic	HIV	protein	.	HIV	GU980702	.	VRC01	CD4bs	.	h	1-02*02	.	.	14	.	.	.	.	.	2-21*01	.	.	.	2*01	.	.	.	.	.	.	.	.	.	.	.	.	.	.	.	.	.	.	.	.	.	.	.	.
.	Autoimmune	Anti-Phospholipid syndrome	protein	yes	Autoimmune	AF301481	.	CIC01	cardiolipin	IgG	h	5-51*01	.	.	.	.	.	.	.	.	5-24*01	20	.	.	5-	.	.	0	3	3	1	6	7	1	6	7	1	7	8	4	15	19	0	0	0	7	37	44	.
.	Autoimmune	Anti-Phospholipid syndrome	protein	yes	Autoimmune	AF301482	.	CIC03	cardiolipin	IgG	h	4-4*02	.	.	.	.	.	.	.	.	1-1*01	17	.	.	3-	.	.	0	0	0	0	4	4	1	1	2	2	2	4	3	7	10	1	0	1	4	14	21	.
.	Autoimmune	Anti-Phospholipid syndrome	protein	yes	Autoimmune	AF301483	.	CIC11	cardiolipin	IgG	h	3-48*03	.	.	.	.	.	.	.	.	2-21*01	31	.	.	4-	.	.	1	0	1	0	2	2	0	3	3	0	2	2	1	3	4	0	0	0	2	10	12	.
.	Autoimmune	Anti-Phospholipid syndrome	non protein	no	Autoimmune	AF301484	.	CIC14	cardiolipin	IgG	h	3-13*01	.	.	.	.	.	.	.	.	3-10*02	31	.	.	6-	.	.	0	0	0	0	2	2	0	1	1	0	3	3	0	2	2	0	1	1	0	9	9	.
.	Autoimmune	Anti-Phospholipid syndrome	protein	yes	Autoimmune	AF301485	.	CIC19	cardiolipin	IgG	h	3-30*02	.	.	.	.	.	.	.	.	3-16*01	37	.	.	4-	.	.	0	0	0	0	0	0	0	0	0	0	0	0	0	0	0	0	0	0	0	0	0	.
.	Autoimmune	Anti-Phospholipid syndrome	protein	yes	Autoimmune	AJ576037	.	CIC15	cardiolipin	IgG	h	4-61*02	8	2	22	0	9	3	22	7	3-3*01	31	12	3	4*03	14	4	0	2	2	0	0	0	0	0	0	0	0	0	0	0	0	0	0	0	0	2	2	0
.	Autoimmune	Anti-Phospholipid syndrome	non protein	no	Autoimmune	.	.	CIC07	cardiolipin	IgG	h	.	.	.	.	.	.	.	.	.	.	.	.	.	.	.	.	.	.	.	.	.	.	.	.	.	.	.	.	.	.	.	.	.	.	.	.	.	.
.	Other	EBV induced infectious mononulceosis	unknown	.	Autoimmune	AF455545	.	RIZMVHI	cardiolipin	IgM	h	1-2*02	8	2	18	0	30	9	9	2	2-2*01	31	3	0	4*02	4	1	0	0	0	0	0	0	0	0	0	0	0	0	0	0	0	0	0	0	0	0	0	0
.	Other	EBV induced infectious mononulceosis	non protein	no	Autoimmune	AF455546	.	RIZMVH2	cardiolipin	IgM	h	3-48*02	8	2	11	0	0	0	14	4	6-19*01	21	0	0	4*02	11	3	0	0	0	1	1	2	1	1	2	0	0	0	0	5	5	0	0	0	2	7	9	1
.	Other	EBV induced infectious mononulceosis	unknown	.	Autoimmune	AF455547	.	RIZMVH3	cardiolipin	IgM	h	1-2*04	4	1	10	0	5	1	7	2	5-12*01	23	0	0	4*02	14	4	1	0	1	0	0	0	0	0	0	0	0	0	0	0	0	0	0	0	1	0	1	0
.	Other	EBV induced infectious mononulceosis	unknown	.	Autoimmune	AF455548	.	RIZMVH4	cardiolipin	IgM	h	4-b*01	4	1	15	0	11	3	15	5	5-5*01	20	2	0	4*02	13	4	0	0	0	0	0	0	0	0	0	0	0	0	0	0	0	0	0	0	0	0	0	0
.	Other	EBV induced infectious mononulceosis	unknown	.	Autoimmune	AF455549	.	RIZMVH5	cardiolipin	IgM	h	3-13*01	5	1	18	0	21	6	14	4	2-21*02	28	16	4	5*02	0	0	0	0	0	0	2	2	0	1	1	0	1	1	0	3	3	0	1	1	0	8	8	3
.	Other	EBV induced infectious mononulceosis	unknown	.	Autoimmune	AF455550	.	RIZMVH6	cardiolipin	IgM	h	3-21*01	4	1	18	1	8	3	13	3	5-5*01	20	22	7	4*02	6	2	0	0	0	0	0	0	0	0	0	0	1	1	1	1	2	0	0	0	1	2	3	0
.	Other	EBV induced infectious mononulceosis	non protein	no	Autoimmune	AF455551	.	RIZMVH7	cardiolipin	IgM	h	2-5*01	10	3	22	0	6	1	29	9	3-3*01	31	17	5	5*02	4	1	0	0	0	0	0	0	0	0	0	0	0	0	0	0	0	0	0	0	0	0	0	0
.	Other	EBV induced infectious mononulceosis	unknown	.	Autoimmune	AF455552	.	RIZMVH8	cardiolipin	IgM	h	1-3*01	7	2	16	0	0	0	9	2	6-19*01	21	20	6	4*02	12	4	0	0	0	1	3	4	1	2	3	0	4	4	6	6	12	0	0	0	8	15	23	1
.	Other	EBV induced infectious mononulceosis	protein	yes	Autoimmune	AF455553	.	RIZMVH9	cardiolipin	IgM	h	3-48*03	6	2	18	0	16	5	17	5	1-26*01	20	11	3	5*01	4	1	1	0	1	0	0	0	0	0	0	0	0	0	0	0	0	0	0	0	1	0	0	0
.	Other	EBV induced infectious mononulceosis	unknown	.	Autoimmune	AF460964	.	RIZGVH1	cardiolipin	IgG	h	1-69*01	8	2	13	0	7	2	7	2	3-10*01	31	9	2	4*01	8	2	0	0	0	0	2	2	0	0	0	0	1	1	3	5	8	0	0	0	3	8	11	1
.	Other	EBV induced infectious mononulceosis	unknown	.	Autoimmune	AF460965	.	RIZGVH2	cardiolipin	IgG	h	1-69*06	6	2	21	0	7	2	30	9	3-16*02	37	4	0	3*02	16	5	1	0	1	0	0	0	0	0	0	0	0	0	1	0	1	0	0	0	2	0	2	1
.	Other	EBV induced infectious mononulceosis	unknown	.	Autoimmune	AF460966	.	RIZGVH3	cardiolipin	IgG	h	2-5*01	10	3	22	0	6	1	29	9	3-3*01	31	8	2	5*02	13	4	0	0	0	0	0	0	0	0	0	0	1	1	0	0	0	0	0	0	0	1	1	0
.	Other	EBV induced infectious mononulceosis	unknown	.	Autoimmune	AF460967	.	RIZGVH4	cardiolipin	IgG	h	3-21*02	4	1	18	1	8	2	13	3	5-5*01	20	20	6	4*02	8	2	0	1	1	0	0	0	0	0	0	0	1	1	1	3	4	0	0	0	1	5	6	0
.	Other	EBV induced infectious mononulceosis	unknown	.	Autoimmune	AF460968	.	RIZGVH5	cardiolipin	IgG	h	3-23*01	.	.	.	.	.	.	.	.	.	.	.	.	2*01	.	.	0	0	0	2	4	6	1	0	1	1	5	6	1	1	2	.	.	.	5	10	15	.
.	Unknown	unknown	unknown	.	Autoimmune	AY250073	.	H1-CL-35	cardiolipin	.	h	3-73*01	5	1	11	0	1	0	15	5	5-12*01	23	7	2	4*02	5	1	0	0	0	1	2	3	0	1	1	1	6	7	4	5	9	1	0	1	7	14	21	3
.	Other	atherosclerosis	unknown	.	Autoimmune	AY339597	.	P3-Cl-25	cardiolipin	.	h	3-11*03	8	2	6	1	2	0	0	0	.	0	0	0	4*02	7	2	1	11	12	0	4	4	1	1	2	1	10	11	3	9	12	1	1	2	7	36	43	0
.	Other	chronic lymphocytic leukemia	protein	.	Autoimmune	S67077	.	Ren	cardiolipin/beta 2 glycoprotein	IgM	h	4-61*02	8	2	22	0	9	2	22	7	3-3*01	31	14	4	3*02	13	4	0	0	0	0	0	0	0	0	0	0	0	0	0	0	0	0	0	0	0	0	0	0
.	Autoimmune	SLE	unknown	.	Autoimmune	X80305	.	RSP4	cardiolipin	IgM	h	3-30*03	6	2	9	0	5	1	12	3	1-26*01	20	4	1	4*02	0	0	0	0	0	0	0	0	0	1	1	0	0	0	3	5	8	0	0	0	3	6	9	2
.	Autoimmune	SLE	non protein	.	Autoimmune	AJ306669	.	R4C12	DNA	IgG	h	3-9*01	2	0	10	0	0	0	10	3	5-24*01	20	9	3	5*02	9	3	1	1	2	0	0	0	0	0	0	0	0	0	1	0	1	0	0	0	2	1	3	2
.	Autoimmune	SLE	non protein	.	Autoimmune	AJ306670	.	R4C15	DNA	IgG	h	3-9*01	6	2	12	0	3	1	10	3	1-7*01	17	2	0	3*02	15	5	1	6	7	0	0	0	0	1	1	0	2	2	2	4	6	0	1	1	3	14	17	2
.	Autoimmune	SLE	non protein	.	Autoimmune	AJ306671	.	R4C17	DNA	IgG	h	3-11*01	.	.	.	.	.	.	.	.	.	.	.	.	5*01	.	.	0	3	3	0	0	0	0	2	2	0	2	2	0	1	1	0	0	0	0	8	8	.
.	Autoimmune	SLE	non protein	.	Autoimmune	AJ306672	.	R4C3	DNA	IgG	h	3-48*02	7	2	7	0	5	1	4	1	4-4*01	16	1	0	4*02	4	1	2	27	29	0	7	7	4	7	11	1	1	2	0	2	2	0	0	0	7	44	51	0
.	Autoimmune	SLE	non protein	.	Autoimmune	AJ306673	.	R4C4	DNA	IgG	h	3-33*01	8	2	15	0	7	2	15	5	3-9*01	31	5	1	4*02	10	3	0	3	3	0	3	3	0	0	0	0	1	1	0	2	2	0	0	0	0	9	9	4
.	Autoimmune	SLE	non protein	.	Autoimmune	AJ306674	.	R4C7	DNA	IgG	h	1-46*01	2	0	10	0	2	0	12	3	3-9*01	31	1	0	3*02	13	4	2	5	7	0	3	3	3	3	6	1	0	1	3	7	10	0	0	0	9	18	27	4
.	Autoimmune	SLE	non protein	.	Autoimmune	AJ306675	.	R4C9	DNA	IgG	h	3-9*01	7	2	12	0	9	2	6	1	2-21*01	31	4	0	4*02	10	3	2	8	10	0	0	0	1	1	2	1	3	4	1	12	13	0	1	1	5	25	30	0
.	Autoimmune	SLE	non protein	.	Autoimmune	AJ306676	.	R5C20	DNA	IgG	h	3-7*01	8	2	15	0	12	3	15	4	4-4*01	16	3	0	4*02	7	2	1	9	10	1	6	7	1	2	3	0	0	0	1	10	11	0	1	1	4	28	32	3
.	Autoimmune	SLE	non protein	.	Autoimmune	AJ306677	.	R5C2	DNA	IgG	h	1-46*01	2	0	10	0	2	0	11	3	2-8*02	31	2	0	3*02	13	4	2	5	7	0	3	3	3	3	6	1	0	1	3	8	11	0	0	0	9	19	28	4
.	Autoimmune	SLE	non protein	.	Autoimmune	AJ306678	.	R5C6	DNA	IgG	h	3-9*01	7	2	14	0	4	0	16	5	2-21*01	31	0	0	5*02	15	5	1	7	8	0	0	0	1	1	2	1	1	2	2	7	9	0	1	1	5	17	22	4
.	Autoimmune	SLE	non protein	.	Autoimmune	AJ306679	.	R5C8	DNA	IgG	h	1-46*01	7	2	15	0	11	3	10	3	2-2*02	31	17	5	4*01	0	0	3	10	13	0	1	1	1	1	2	1	2	3	5	2	7	0	0	0	10	16	26	2
.	Autoimmune	SLE	non protein	.	Autoimmune	AJ306680	.	R5C9	DNA	IgG	h	1-69*01	1	0	13	0	5	1	14	4	4-17*01	16	3	0	3*01	16	5	0	5	5	0	9	9	0	1	1	0	2	2	5	7	12	0	0	0	5	24	29	1
.	Autoimmune	SLE	non protein	.	Autoimmune	AJ306681	.	P212	DNA	IgG	h	3-33*01	8	2	14	0	3	0	13	4	3-9*01	31	10	3	3*02	8	2	1	8	9	0	1	1	2	1	3	1	2	3	3	7	10	1	0	1	8	19	27	2
.	Autoimmune	SLE	non protein	.	Autoimmune	AJ306682	.	P253	DNA	IgG	h	1-8*01	6	2	10	0	5	1	12	3	4-4*01	16	1	0	5*02	6	2	0	5	5	0	2	2	0	2	2	0	0	0	1	1	2	1	0	1	2	10	12	4
.	Autoimmune	SLE	non protein	.	Autoimmune	AJ307663	.	R5C16	DNA	IgG	h	3-30*04	.	.	.	.	.	.	.	.	.	.	.	.	.	.	.	0	4	4	0	3	3	0	4	4	0	14	14	3	8	11	0	0	0	3	33	36	.
.	Autoimmune	SLE	non protein	.	Autoimmune	X59134	.	0-81	DNA	IgM	h	3-7*01	6	2	8	0	4	1	6	1	3-10*01	31	0	0	4*02	8	2	0	0	0	1	1	2	0	3	3	1	6	7	2	4	6	0	0	0	4	14	18	0
.	Autoimmune	SLE	non protein	.	Autoimmune	X69860	.	T33-1	DNA	IgM	h	4-59*01	7	2	17	0	2	0	18	6	6-13*01	21	0	0	6*02	24	8	0	0	0	0	0	0	1	0	1	0	2	2	0	4	4	0	0	0	1	6	7	3
.	Autoimmune	SLE	non protein	.	Autoimmune	X69861	.	T33-2	DNA	IgM	h	2-5*10	4	1	15	0	8	2	17	5	6-19*01	21	7	2	4*02	9	3	0	1	1	0	0	0	1	1	2	0	0	0	0	1	1	0	0	0	1	3	4	1
.	Autoimmune	SLE	non protein	.	Autoimmune	X69862	.	T33-4	DNA	IgG	h	4-31*03	5	1	13	0	3	0	17	5	5-5*01	20	0	0	5*02	14	4	1	1	2	0	1	1	1	4	5	0	1	1	2	6	8	0	0	0	4	13	17	4
.	Autoimmune	SLE	non protein	.	Autoimmune	X69863	.	T33-16	DNA	IgM	h	3-7*01	5	1	8	0	2	0	6	1	3-3*01	31	2	0	4*02	9	3	1	0	1	1	1	2	0	2	2	0	3	3	2	1	3	0	0	0	4	7	11	1
.	Autoimmune	SLE	non protein	.	Autoimmune	X69864	.	T33-17	DNA	IgM	h	3-7*01	5	1	8	0	2	0	6	1	3-3*01	31	2	0	4*02	9	3	1	0	1	1	1	2	1	3	4	0	2	2	2	1	3	0	0	0	5	7	12	1
.	Autoimmune	SLE	non protein	.	Autoimmune	X69865	.	T24-9	DNA	IgM	h	3-30*03	7	2	15	0	9	2	12	3	6-6*01	18	8	2	4*01	9	3	0	2	2	0	2	2	0	1	1	0	1	1	5	1	6	0	0	0	5	7	12	1
.	Autoimmune	SLE	non protein	.	Autoimmune	X69866	.	T33-20	DNA	IgM	h	4-59*01	7	2	17	0	2	0	18	6	6-13*01	21	0	0	6*02	24	8	0	0	0	0	0	0	1	0	1	0	2	2	0	3	3	0	0	0	1	5	6	3
.	Autoimmune	SLE	non protein	.	Autoimmune	L33027	.	9702	DNA	IgG	h	1-46*01	.	.	.	.	.	.	.	.	.	.	.	.	.	.	.	0	0	0	1	0	1	0	0	0	0	0	0	1	4	5	0	0	0	2	4	6	.
.	Autoimmune	Rheumatoid Arthritis	non protein	.	Autoimmune	L33033	.	B8801	DNA	IgG	h	3-11*01	3	1	16	0	0	0	10	3	2-21*02	28	16	4	6*02	19	6	0	1	1	0	0	0	0	2	2	1	4	5	0	3	3	0	0	0	1	10	11	1
.	Autoimmune	SLE	non protein	.	Autoimmune	L33025	.	9604	DNA	IgM	h	3-21*01	7	2	15	0	5	1	12	4	4-17*01	16	7	2	4*01	14	4	0	0	0	0	2	2	1	0	1	0	5	5	1	3	4	0	0	0	2	10	12	0
.	Other	NORMAL	non protein	.	Autoimmune	L33029	.	B122	DNA	IgM	h	1-18*01	.	.	18	.	.	.	.	.	.	.	.	.	.	.	.	1	0	1	1	0	1	0	0	0	1	0	1	2	3	5	0	0	0	5	3	8	.
.	Other	NORMAL	non protein	.	Autoimmune	L33031	.	B6204	DNA	IgM	h	3-23*01	.	.	11	.	.	.	.	.	.	.	.	.	.	.	.	0	1	1	2	1	3	0	0	0	1	2	3	0	0	0	0	0	0	3	4	7	.
.	Autoimmune	Rheumatoid Arthritis	non protein	.	Autoimmune	L33035	.	B8807	DNA	IgM	h	3-23*01	8	2	16	0	5	1	12	3	1-14*01	17	10	2	5*02	13	4	0	0	0	0	0	0	0	0	0	0	0	0	0	0	0	0	0	0	0	0	0	0
.	Autoimmune	Rheumatoid Arthritis	non protein	.	Autoimmune	L33037	.	B8815	DNA	IgM	h	1-3*01	7	2	7	0	3	0	5	1	6-6*01	18	0	0	3*02	6	2	0	0	0	0	0	0	0	0	0	0	0	0	0	0	0	0	0	0	0	0	0	0
.	Autoimmune	SLE	non protein	.	Autoimmune	L33039	.	C119	DNA	IgM	h	3-23*01	.	.	13	.	.	.	.	.	5-18*01	20	.	.	3*01	.	.	1	0	1	0	0	0	0	2	2	0	3	3	4	0	4	0	1	1	5	6	11	.
.	Autoimmune	SLE	non protein	.	Autoimmune	L33041	.	C471	DNA	IgM	h	3-64*05	6	2	17	0	8	2	23	7	2-2*02	31	5	1	4*02	9	3	0	0	0	0	0	0	0	0	0	0	0	0	0	1	1	0	0	0	0	1	1	1
.	Other	Leprosy	non protein	.	Autoimmune	M26435	.	TH9	DNA	IgM	h	1-8*01	.	.	.	.	.	.	.	.	.	.	.	.	1*01	.	.	0	0	0	0	2	2	0	0	0	0	0	0	3	0	3	0	1	1	3	3	6	.
.	Other	Normal	non protein	.	Autoimmune	S63731	.	Kim11.4	DNA	IgM	h	4-39*01	.	.	.	.	.	.	.	.	.	.	.	.	.	.	.	0	0	0	0	1	1	0	1	1	0	0	0	2	1	3	0	0	0	2	3	5	.
.	Autoimmune	SLE	non protein	.	Autoimmune	S70739	.	WRI176	DNA	IgM	h	3-33*01	8	2	15	0	8	2	9	2	5-5*01	20	8	2	3*02	12	4	0	1	1	0	0	0	0	0	0	0	0	0	0	0	0	0	0	0	0	1	1	0
.	Autoimmune	Cold Agglutinin Disease	non protein	.	Autoimmune	S79918	.	16/6	DNA	IgM	h	4-34*02	8	2	20	0	15	4	10	3	1-1*01	17	4	1	6*02	23	7	0	3	3	0	0	0	1	0	1	0	0	0	2	5	7	1	0	1	4	8	12	1
.	Unknown	Unknown	non protein	.	Autoimmune	AF039297	.	.	DNA double stranded	IgM	h	3-66*01	5	2	17	0	1	0	29	8	2-2*01	31	0	0	3*02	16	5	0	0	0	0	0	0	0	0	0	0	0	0	0	1	1	0	0	0	0	1	1	0
.	Autoimmune	SLE	non protein	.	Autoimmune	AF082198	.	1.8	DNA double stranded	IgM	h	3-23*01	3	1	12	0	1	0	12	3	4-23*01	19	3	0	2*01	17	5	0	1	1	0	2	2	3	1	4	0	5	5	0	6	6	0	0	0	3	15	18	2
.	Autoimmune	SLE	non protein	.	Autoimmune	U38588	.	KSUG	DNA double stranded	IgG	h	3-23*01	8	2	16	0	7	2	15	5	4-17*01	16	9	3	4*02	9	3	2	0	2	0	2	2	0	1	1	0	1	1	3	3	6	0	0	0	5	7	12	1
.	Autoimmune	SLE	non protein	.	Autoimmune	U43927	.	KSUN	DNA double stranded	IgM	h	4-59*01	8	2	16	0	4	1	21	7	2-21*01	31	9	3	4*02	6	2	0	0	0	0	0	0	0	0	0	0	0	0	0	0	0	0	0	0	0	0	0	0
.	Other	Normal	non protein	.	Autoimmune	L03636	.	SD6	DNA double stranded	IgG	h	3-30*03	7	2	15	0	0	0	9	2	3-22*01	31	2	0	6*02	27	9	1	0	1	0	2	2	1	0	1	2	0	2	3	1	4	0	1	1	7	4	11	0
.	Autoimmune	SLE	non protein	.	Autoimmune	L03635	.	KS3	DNA double stranded	IgG	h	4-34*01	7	2	23	0	0	0	13	3	1-26*01	20	40	13	6*02	9	3	0	1	1	0	3	3	1	3	4	0	1	1	2	5	7	1	0	1	4	13	17	2
.	Autoimmune	SLE	non protein	.	Autoimmune	U70232	.	AAD4-3/3	DNA double stranded	IgG	h	3-64*05	7	2	15	0	3	0	11	3	4-17*01	16	9	3	5*02	15	5	2	2	4	1	3	4	1	4	5	1	2	3	2	5	7	0	1	1	7	27	34	3
.	Autoimmune	SLE	non protein	.	Autoimmune	U70233	.	AAD4-HC2	DNA double stranded	IgG	h	3-74*01	2	0	13	0	8	2	11	3	3-22*01	31	6	2	3*02	12	4	1	3	4	1	3	4	2	4	6	1	0	1	2	2	4	0	0	0	7	12	19	0
.	Autoimmune	SLE	non protein	.	Autoimmune	U70236	.	AD4-18	DNA double stranded	IgG	h	5-51*01	7	2	12	0	0	0	7	1	1-14*01	17	5	1	5*01	17	5	3	6	9	0	2	2	1	1	2	0	0	0	1	5	6	0	1	1	5	15	20	1
.	Autoimmune	SLE	non protein	.	Autoimmune	U70238	.	AD4-37	DNA double stranded	IgG	h	3-30*03	2	0	13	0	8	2	11	3	3-22*01	31	6	2	3*02	12	4	1	2	3	0	0	0	0	0	0	0	0	0	0	2	2	0	0	0	1	4	5	0
.	Autoimmune	SLE	non protein	.	Autoimmune	U82257	.	7B3	DNA single stranded	IgM	h	3-23*01	6	2	15	0	6	2	15	5	6-19*01	21	3	1	3*02	15	5	0	0	0	0	0	0	0	1	1	0	2	2	0	1	1	0	0	0	0	4	4	0
.	Autoimmune	SLE	non protein	.	Autoimmune	L39956	.	2F7	DNA single stranded human	IgM	h	3-33*01	4	1	18	0	11	3	16	5	6-13*01	21	10	2	6*02	13	4	0	5	5	0	0	0	0	1	1	0	0	0	0	0	0	0	0	0	0	6	6	0
.	Autoimmune	SLE	non protein	.	Autoimmune	L39958	.	1A6	DNA single stranded human	IgM	h	3-7*01	8	2	16	0	12	3	10	3	2-21*02	28	1	0	2*01	17	5	0	0	0	0	2	2	0	2	2	0	0	0	1	2	3	0	0	0	1	6	7	1
.	Autoimmune	SLE	non protein	.	Autoimmune	S59161	.	NE-1	DNA single/double stranded	IgM	h	4-34*01	6	2	14	0	0	0	9	3	3-9*01	31	16	5	6*02	11	3	0	0	0	0	0	0	0	0	0	0	0	0	0	0	0	0	0	0	0	0	0	2
.	Autoimmune	Anti-Phospholipid Syndrome	protein	.	Autoimmune	AF103768	.	B14	phospholipid (anti-beta-2-glycoprotein)	IgG	h	3-23*01	5	1	6	0	0	0	7	2	6-6*01	18	2	0	4*02	4	1	3	3	6	1	1	2	1	6	6	0	1	1	1	6	7	0	1	1	5	18	23	1
.	Autoimmune	Anti-Phospholipid Syndrome	protein	.	Autoimmune	AF103769	.	B22	phospholipid (anti-beta-2-glycoprotein)	IgG	h	6-1*01	7	2	11	0	1	0	12	3	6-13*01	21	6	1	4*02	7	2	3	5	8	0	5	5	1	1	2	0	0	0	3	4	7	0	0	0	7	15	22	3
.	Autoimmune	Anti-Phospholipid Syndrome	protein	.	Autoimmune	AF103770	.	P11	phospholipid (anti-prothrombin)	IgG	h	4-31*03	7	2	18	0	12	3	16	4	3-3*01	31	7	2	4*02	12	4	1	2	3	1	1	2	1	2	3	1	4	5	4	5	9	0	0	0	8	14	22	0
.	Autoimmune	Anti-Phospholipid Syndrome	protein	yes	Autoimmune	AF417843	.	IS1	phospholipid (anti-c ardiolipin)	IgG	h	4-39*01	8	2	14	2	2	0	18	6	1-26*01	20	4	1	4*02	8	2	1	0	1	1	0	1	1	1	2	0	0	0	3	3	6	0	0	0	6	4	10	2
.	Autoimmune	Anti-Phospholipid Syndrome	protein	yes	Autoimmune	AF417844	.	IS3	phospholipid (thrombogenic)	IgG	h	4-39*01	7	2	16	0	10	2	15	4	5-24*01	20	7	2	4*02	9	3	0	2	2	0	4	4	0	1	1	0	1	1	4	8	12	0	1	1	4	17	21	1
.	Autoimmune	Anti-Phospholipid Syndrome	protein	yes	Autoimmune	AF417845	.	IS4	phospholipid (thrombogenic)	IgG	h	1-3*01	7	2	21	0	11	3	15	5	3-10*01	31	16	5	4*02	14	4	1	2	3	1	3	4	0	4	4	0	1	1	4	6	10	0	0	0	6	16	22	1
.	Autoimmune	Anti-Phospholipid Syndrome	protein	yes	Autoimmune	AF417846	.	CL1	phospholipid (anti-cardiolipin)	IgG	h	1-2*02	7	2	12	0	1	0	10	3	4-23*01	19	3	1	5*02	15	5	3	4	7	1	2	3	5	4	9	0	3	3	2	17	19	0	0	0	11	30	41	3
.	Autoimmune	Anti-Phospholipid Syndrome	protein	yes	Autoimmune	AF417847	.	CL15	phospholipid (thrombogenic)	IgG	h	4-34*01	8	2	19	0	11	3	8	2	2-8*01	31	13	4	6*02	17	5	2	2	4	0	2	2	1	4	5	0	1	1	5	11	16	0	0	0	8	20	28	0
.	Autoimmune	Anti-Phospholipid Syndrome	protein	yes	Autoimmune	AF417848	.	CL24	phospholipid (thrombogenic)	IgG	h	3-23*01	4	1	14	0	4	0	13	4	6-19*01	21	10	3	4*02	11	3	6	1	7	0	5	5	5	5	10	2	7	9	8	7	15	0	0	0	21	25	46	3
.	Autoimmune	SLE	non protein	no	Autoimmune	X91128	.	AH2	phospholipid (anti-cardiolipin)	IgG	h	5-51*03	6	2	23	0	17	5	17	5	3-9*01	31	18	5	6*02	11	3	0	3	3	1	2	3	0	2	2	0	2	2	1	4	5	0	0	0	2	13	15	3
.	Autoimmune	SLE	non protein	no	Autoimmune	X91129	.	DA3	phospholipid (anti-cardiolipin)	IgG	h	5-51*03	6	2	23	0	17	5	17	5	3-9*01	31	18	5	6*01	11	3	0	3	3	1	2	3	0	2	2	0	2	2	1	3	4	0	0	0	2	12	14	3
.	Autoimmune	SLE	non protein	no	Autoimmune	X91130	.	UK4	phospholipid (anti-cardiolipin)	IgG	h	3-74*02	6	2	14	0	4	1	16	4	2-21*02	28	2	0	4*02	14	4	1	1	2	0	1	1	0	1	1	0	1	1	4	4	8	1	0	1	6	8	14	4
.	Autoimmune	SLE	non protein	.	Autoimmune	X63850	.	III-3R	ds DNA	IgM	h	3-7*01	7	2	18	0	2	0	19	6	2-15*01	31	16	4	4*02	10	3	0	0	0	0	1	1	0	0	0	0	0	0	1	0	1	0	0	0	1	1	2	4
.	Autoimmune	SLE	non protein	.	Autoimmune	X70487	.	III-2R	ss DNA	IgM	h	1-69*09	6	2	16	0	6	2	17	5	3-16*01	37	2	0	5*02	17	5	1	0	1	2	1	3	0	0	0	1	2	3	1	0	1	0	0	0	5	3	8	1
.	Autoimmune	SLE	non protein	.	Autoimmune	X70485	.	H2F	ds DNA	IgG	h	3-11*01	8	2	13	0	7	2	11	3	6-19*01	21	0	0	4*02	13	4	1	1	2	0	0	0	0	0	0	0	1	1	0	0	0	0	0	0	1	2	3	3
.	Other	Myeloma	non protein	.	Autoimmune	X65736	.	IC4	ds DNA	IgM	h	4-59*01	8	2	14	1	5	1	11	3	6-13*01	21	7	2	4*02	11	3	0	0	0	0	1	1	0	1	1	1	1	2	2	3	5	0	0	0	3	6	9	2
.	Autoimmune	SLE	non protein	.	Autoimmune	X65737	.	II-1	ds DNA	IgM	h	5-51*03	6	2	12	0	6	2	15	5	5-5*01	20	0	0	5*02	9	3	0	0	0	0	2	2	0	1	1	0	1	1	0	2	2	0	0	0	0	6	6	3
.	Autoimmune	SLE	non protein	.	Autoimmune	X70488	.	R3.5H5G	ds DNA	IgG	h	1-2*02	6	2	15	0	13	4	12	3	4-23*01	19	1	0	4*02	13	4	0	1	1	0	3	3	2	4	6	0	1	1	3	5	8	0	0	0	5	14	19	3
.	Other	Normal	non protein	.	Autoimmune	M17777	.	C6B2	ss/ds DNA	IgM	h	4-61*02	8	2	19	0	6	1	24	7	3-10*01	31	7	2	3*02	12	4	0	0	0	0	6	6	2	2	4	0	0	0	3	0	3	0	0	0	5	8	13	1
.	Other	Leprosy	non protein	.	Autoimmune	M26436	.	TH3	ss DNA	IgM	h	4-39*01	7	2	23	0	15	4	28	9	3-10*01	31	9	3	4*03	9	3	0	0	0	0	0	0	0	0	0	0	0	0	0	4	4	0	0	0	0	4	4	1
.	Other	Leprosy	non protein	.	Autoimmune	M17751	.	8E 10	ss DNA	IgM	h	1-3*01	5	1	16	0	14	4	8	2	3-10*01	31	17	5	4*01	4	1	1	0	1	0	0	0	0	0	0	0	0	0	0	0	0	0	0	0	1	0	1	1
.	Autoimmune	SLE	non protein	.	Autoimmune	M17750	.	21/28	ss DNA	IgM	h	1-3*01	7	2	12	0	4	0	18	5	3-10*01	31	2	0	4*02	5	1	1	0	1	0	0	0	0	0	0	0	0	0	0	0	0	0	0	0	1	0	1	0
.	Autoimmune	SLE	non protein	.	Autoimmune	M17746	.	18/2	ss/ds DNA	IgM	h	3-23*01	7	2	18	0	11	3	21	7	3-10*01	31	1	0	5*02	14	4	0	0	0	0	0	0	0	0	0	0	0	0	0	0	0	0	0	0	0	0	0	0
.	Autoimmune	SLE	non protein	.	Autoimmune	M17747	.	18/17	DNA	IgM	h	3-23*01	7	2	18	0	11	3	21	7	3-10*01	31	1	0	5*02	14	4	0	0	0	0	0	0	0	0	0	0	0	0	0	0	0	0	0	0	0	0	0	0
.	Other	Myeloma	non protein	.	Autoimmune	M33061	.	2A4	ds DNA	IgG	h	4-61*02	8	2	24	0	3	0	19	6	2-21*01	31	26	8	6*02	16	5	1	0	1	1	1	2	1	3	4	0	3	3	2	2	4	0	0	0	5	9	14	3
.	Other	NORMAL	non protein	.	Autoimmune	M28074	.	KIM4.6	ss DNA	IgM	h	3-30*18	4	1	28	0	10	2	11	3	3-10*01	31	32	10	6*01	27	9	0	0	0	0	0	0	0	0	0	0	0	0	0	0	0	0	1	1	0	1	1	0
.	Other	NORMAL	non protein	.	Autoimmune	M29470	.	POP	ss DNA	IgM	h	3-23*01	7	2	16	0	7	1	22	7	2-2*01	31	6	2	4*02	6	2	1	2	3	1	1	2	0	1	1	0	2	2	2	3	5	0	0	0	4	9	13	2
.	Autoimmune	SLE	non protein	.	Autoimmune	X56592	.	T14	ss/ds DNA	IgG	h	4-34*12	6	2	21	1	7	2	30	9	3-10*01	31	6	1	4*02	13	4	1	0	1	0	3	3	1	1	2	2	0	2	3	3	6	0	0	0	7	7	14	1
.	Other	NORMAL	non protein	.	Autoimmune	X67899	.	A10	ss DNA	IgM	h	6-1*01	8	2	16	0	11	3	12	3	1-7*01	17	2	0	5*01	15	5	0	0	0	0	4	4	1	1	2	1	2	3	3	7	10	0	0	0	5	14	19	1
.	Other	NORMAL	non protein	.	Autoimmune	.	.	A431	ss DNA	IgM	h	6-1*01	7	2	9	0	0	0	7	1	1-14*01	17	3	0	4*02	10	3	1	0	1	0	2	2	0	0	0	0	2	2	1	2	3	0	0	0	2	6	8	2
.	Autoimmune	SLE	non protein	.	Autoimmune	Z49141	.	RT79	ss/ds DNA	IgM	h	4-34*01	7	2	23	0	17	5	17	5	2-2*01	31	13	4	3*02	15	5	0	0	0	0	0	0	0	0	0	0	0	0	0	0	0	0	0	0	0	0	0	0
.	Autoimmune	SLE	non protein	.	Autoimmune	Y18126	.	B3	ds/ss DNA	IgG	h	3-23*04	6	2	13	0	10	3	12	3	6-19*01	21	1	0	4*02	10	3	1	2	3	0	2	2	0	1	1	0	2	2	5	3	8	0	0	0	6	10	16	0
.	Autoimmune	SLE	non protein	.	Autoimmune	Z49136	.	D5	ss/ds DNA	IgG	h	4-34*01	8	2	20	0	13	4	14	4	3-10*01	31	12	3	5*02	13	4	0	0	0	1	2	3	1	0	1	2	1	3	1	10	11	0	0	0	5	13	18	2
.	Autoimmune	SLE	non protein	.	Autoimmune	X95740	.	RH14	ds/ss DNA	IgG	h	3-7*01	5	1	8	0	0	0	6	1	6-13*01	21	0	0	4*02	13	4	0	4	4	1	3	4	0	1	1	0	4	4	0	2	2	0	0	0	1	14	15	0
.	Autoimmune	SLE	protein	.	Autoimmune	M24236	.	4B4	Sm (ribonuclear protein)	IgM	h	3-15*01	8	2	10	0	4	1	7	2	2-2*02	31	10	2	5*02	1	0	0	0	0	0	0	0	0	0	0	0	0	0	0	0	0	0	0	0	0	0	0	2
.	Autoimmune	SLE	protein	.	Autoimmune	X80303	.	RSP1	Sm/RNP	IgG	h	4-61*02	7	2	16	0	8	2	15	5	5-12*01	23	12	4	4*02	6	2	2	1	3	0	3	3	2	7	9	1	5	6	5	5	10	0	0	0	10	21	31	0
.	Autoimmune	SLE	non protein	.	Autoimmune	U95234	.	A78	DNA	IgG	h	3-11*03	6	2	25	0	5	1	23	7	2-2*01	31	28	8	5*02	13	4	0	2	2	0	1	1	2	0	2	0	3	3	1	4	5	0	0	0	3	10	13	1
.	Autoimmune	SLE	non protein	.	Autoimmune	U95235	.	B5-3	DNA	IgG	h	3-30*02	8	2	13	0	5	1	10	2	6-13*01	21	6	1	4*02	10	3	1	2	3	2	1	3	0	1	1	0	4	4	0	4	4	0	0	0	3	12	15	0
.	Autoimmune	SLE	non protein	.	Autoimmune	U95238	.	B12-2	DNA	IgG	h	3-21*01	6	2	17	0	15	5	8	2	1-1*01	17	2	0	6*02	20	6	1	2	3	1	2	3	1	1	2	1	3	4	1	6	7	0	0	0	5	14	19	1
.	Autoimmune	SLE	non protein	.	Autoimmune	U95236	.	B17-3	DNA	IgG	h	3-23*01	4	1	17	0	16	4	13	4	5-5*01	20	7	2	4*02	11	3	1	1	2	0	3	3	0	2	2	0	5	5	1	3	4	0	2	2	2	16	18	2
.	Autoimmune	SLE	non protein	.	Autoimmune	U95237	.	H17	DNA	IgG	h	3-23*01	3	1	19	0	15	5	28	9	3-9*01	31	1	0	4*02	10	3	2	0	2	0	0	0	0	5	5	0	1	1	0	4	4	0	0	0	2	10	12	4
.	Autoimmune	SLE	non protein	.	Autoimmune	U95239	.	M36	DNA	IgG	h	1-69*04	6	2	15	0	7	2	15	4	6-19*01	21	5	1	3*01	12	4	5	0	5	0	2	2	1	4	5	0	6	6	4	8	12	0	0	0	10	20	30	2
.	Autoimmune	SLE	non protein	.	Autoimmune	U95240	.	MC90	DNA	IgG	h	3-48*03	6	2	15	0	7	2	7	1	5-12*01	23	11	3	4*02	14	4	0	1	1	1	0	1	0	1	1	0	3	3	1	1	2	0	0	0	2	6	8	0
.	Autoimmune	SLE	non protein	.	Autoimmune	U95241	.	50	DNA	IgG	h	4-59*01	8	2	13	0	1	0	12	4	6-13*01	21	2	0	3*02	16	5	0	0	0	0	2	2	2	3	5	0	0	0	0	3	3	0	0	0	2	8	10	0
.	Other	Chronic Lymphocytic Leukemia/Peripheral Neuropathy	protein	.	Autoimmune	M29470	.	.	myelin [multiple sclerosis]	IgM	h	3-23*01	7	2	16	0	7	1	22	7	2-2*01	31	6	2	4*02	6	2	1	2	3	1	1	2	0	1	1	0	2	2	2	3	5	0	0	0	4	9	13	2
.	Unknown	unknown	protein	.	Autoimmune	AF194412	.	.	myelin basic protein (MBP) [human] [mutliple sclerosis]	IgG	h	6-1*01	8	2	19	0	5	1	20	6	5-12*01	23	7	2	6*03	17	5	0	3	3	0	2	2	3	1	4	0	3	3	5	7	12	0	0	0	8	16	24	3
.	Unknown	unknown	protein	.	Autoimmune	Z18316	.	.	myelin-associated glycoprotein (MAG) [multiple sclerosis]	IgM	h	4-b*02	6	2	16	0	6	2	20	6	2-2*01	31	1	0	5*02	15	5	0	0	0	1	0	1	3	0	3	0	3	3	0	2	2	0	0	0	4	5	9	0
.	Unknown	unknown	protein	.	Autoimmune	Z18317	.	.	myelin-associated glycoprotein (MAG) [multiple sclerosis]	IgM	h	3-48*01	5	1	18	0	8	2	24	7	3-22*01	31	3	0	4*02	14	4	0	0	0	0	0	0	1	1	2	2	0	2	2	0	2	0	0	0	5	1	6	0
.	Unknown	unknown	protein	.	Autoimmune	Z18318	.	.	myelin-associated glycoprotein (MAG) [multiple sclerosis]	IgM	h	3-9*01	8	2	16	0	6	1	17	5	6-19*01	21	3	0	3*02	14	4	0	0	0	0	0	0	0	0	0	0	3	3	0	1	1	0	0	0	0	4	4	0
.	Unknown	unknown	protein	.	Autoimmune	Z18319	.	.	myelin-associated glycoprotein (MAG) [multiple sclerosis]	IgM	h	3-15*01	8	2	13	0	11	3	11	3	4-17*01	16	6	2	4*02	3	1	0	1	1	0	2	2	0	0	0	0	0	0	0	0	0	0	0	0	0	3	3	0
.	Unknown	unknown	protein	.	Autoimmune	Z18321	.	.	myelin-associated glycoprotein (MAG) [multiple sclerosis]	IgM	h	1-8*01	5	1	20	0	8	2	18	5	6-19*01	21	21	6	6*02	8	2	0	1	1	0	0	0	1	0	1	1	1	2	2	2	4	0	0	0	4	4	8	2
.	Unknown	unknown	protein	.	Autoimmune	Z18322	.	.	myelin-associated glycoprotein (MAG) [multiple sclerosis]	IgM	h	3-15*01	8	2	14	0	20	6	11	3	1-26*01	20	1	0	5*02	2	0	0	1	1	0	1	1	0	1	1	0	0	0	2	3	5	0	0	0	2	6	8	1
.	Unknown	unknown	protein	.	Autoimmune	Z18323	.	.	myelin-associated glycoprotein (MAG) [multiple sclerosis]	IgM	h	3-15*01	8	2	24	0	17	5	25	7	3-10*01	31	12	9	3*02	10	3	0	0	0	0	2	2	0	0	0	0	2	2	1	1	2	0	0	0	1	5	6	2
.	Unknown	unknown	protein	.	Autoimmune	Z18315	.	.	myelin-associated glycoprotein (MAG) [multiple sclerosis]	IgM	h	4-4*02	4	1	16	0	9	2	17	5	3-3*01	31	4	0	5*01	14	4	0	4	4	0	2	2	0	0	0	1	2	3	4	4	8	0	0	0	5	12	17	2
.	Autoimmune	sjogren's syndrome	protein	.	Autoimmune	AJ243110	.	SG3	Ro (SS-A)	IgM	h	3-23*01	7	2	14	0	6	1	17	5	6-19*01	21	5	1	4*02	7	2	0	0	0	0	0	0	0	0	0	0	0	0	0	0	0	0	0	0	0	0	0	0
.	Autoimmune	sjogren's syndrome	protein	.	Autoimmune	AJ243108	.	SG1	Ro (SS-A)	IgM	h	3-21*02	8	2	13	1	0	0	16	5	5-24*01	20	3	0	3*02	11	3	0	0	0	0	0	0	0	1	1	0	1	1	1	0	1	0	0	0	1	2	3	0
.	Autoimmune	SLE/UCTD	protein	.	Autoimmune	AJ496464	.	5f7	La (SS-B)	.	h	1-f*01	4	1	20	0	26	8	11	3	1-7*01	17	19	6	5*02	0	0	2	6	8	0	5	5	1	4	5	0	1	1	7	17	24	0	0	0	10	33	43	2
.	Autoimmune	SLE/UCTD	protein	.	Autoimmune	AJ496465	.	c15	La (SS-B)	.	h	1-2*02	6	2	16	0	5	1	12	3	2-8*01	31	24	7	4*02	1	0	0	3	3	1	4	5	3	2	5	0	3	3	7	9	16	0	0	0	11	21	32	1
.	Autoimmune	SLE/UCTD	protein	.	Autoimmune	AJ496466	.	5h2	La (SS-B)	.	h	1-24*01	5	1	12	0	11	3	12	3	3-16*02	37	0	0	4*02	8	2	3	5	8	1	3	4	2	9	11	0	3	3	8	14	22	0	0	0	14	34	48	3
.	Autoimmune	SLE/UCTD	protein	.	Autoimmune	AJ496471	.	clone 5g2	La (SS-B)	.	h	1-24*01	5	1	12	0	11	3	12	3	3-16*02	37	0	0	4*02	8	2	2	2	4	1	2	3	3	2	5	0	3	3	9	14	23	0	0	0	15	23	38	3
.	Autoimmune	SLE/UCTD	protein	.	Autoimmune	AJ496490	.	5h4	La (SS-B)	.	h	1-f*01	4	1	20	1	18	5	11	3	4-4*01	16	26	8	4*02	0	0	4	7	11	0	4	4	1	5	6	0	1	1	5	18	23	0	0	0	10	35	45	2
.	Autoimmune	SLE/UCTD	protein	.	Autoimmune	AJ496489	.	5c9	La (SS-B)	.	h	3-33*01	5	1	19	0	5	1	21	6	3-3*01	31	20	6	4*01	6	2	3	6	9	0	3	3	1	1	2	2	1	3	3	6	9	0	0	0	9	17	26	1
.	Autoimmune	SLE/UCTD	protein	.	Autoimmune	AJ496488	.	5h8	La (SS-B)	.	h	3-33*03	4	1	14	0	17	5	8	2	5-12*01	23	0	0	6*02	13	4	1	5	6	1	10	11	2	5	7	0	6	6	7	13	20	0	0	0	11	39	50	1
.	Autoimmune	SLE/UCTD	protein	.	Autoimmune	AJ496487	.	5d3	La (SS-B)	.	h	3-33*03	.	.	.	.	.	.	.	.	.	.	.	.	.	.	.	1	5	6	2	10	12	2	8	10	0	9	9	11	15	26	0	0	0	16	47	63	.
.	Autoimmune	SLE/UCTD	protein	.	Autoimmune	AJ496486	.	cl18	La (SS-B)	.	h	3-30-3*01	6	2	15	0	10	3	12	3	3-3*01	31	3	0	4*02	14	4	2	3	5	0	1	1	0	0	0	0	4	4	2	8	10	0	0	0	4	16	20	4
.	Autoimmune	SLE/UCTD	protein	.	Autoimmune	AJ496485	.	cl17	La (SS-B)	.	h	3-23*04	8	2	17	0	4	1	25	8	2-2*01	31	9	2	5*02	5	1	1	1	2	1	3	4	3	2	5	1	1	2	7	6	13	0	1	1	13	14	27	4
.	Autoimmune	SLE/UCTD	protein	.	Autoimmune	AJ496484	.	cl15	La (SS-B)	.	h	3-23*01	8	2	17	0	4	1	25	8	2-2*01	31	9	2	5*02	5	1	1	4	5	0	3	3	2	2	4	1	0	1	6	5	11	0	1	1	10	15	25	3
.	Autoimmune	SLE/UCTD	protein	.	Autoimmune	AJ496483	.	cl7	La (SS-B)	.	h	3-23*04	8	2	17	0	4	1	25	8	2-2*01	31	9	2	5*02	5	1	0	4	4	1	3	4	3	2	5	1	1	2	7	6	13	0	1	1	12	17	29	4
.	Autoimmune	SLE/UCTD	protein	.	Autoimmune	AJ496482	.	cl13	La (SS-B)	.	h	3-23*04	8	2	17	0	4	1	25	8	2-2*01	31	9	2	5*02	5	1	1	1	2	1	3	4	3	2	5	1	1	2	7	6	13	0	1	1	13	14	27	4
.	Autoimmune	SLE/UCTD	protein	.	Autoimmune	AJ496481	.	a2	La (SS-B)	.	h	3-21*01	8	2	17	0	8	2	13	3	3-22*01	31	8	2	6*02	14	4	1	5	6	0	7	7	1	2	3	3	5	8	1	4	5	0	1	1	6	24	30	3
.	Autoimmune	SLE/UCTD	protein	.	Autoimmune	AJ496480	.	psdf9	La (SS-B)	.	h	3-21*01	8	2	17	0	8	2	13	3	3-22*01	31	8	2	6*02	14	4	1	5	6	0	7	7	1	2	3	5	5	10	1	4	5	0	1	1	8	24	32	3
.	Autoimmune	SLE/UCTD	protein	.	Autoimmune	AJ496479	.	psa8	La (SS-B)	.	h	3-21*01	8	2	17	0	8	2	13	3	3-22*01	31	8	2	6*02	14	4	1	5	6	0	7	7	1	2	3	5	5	10	1	4	5	0	1	1	8	24	32	3
.	Autoimmune	SLE/UCTD	protein	.	Autoimmune	AJ496478	.	5a4	La (SS-B)	.	h	1-f*01	4	1	20	1	18	5	11	3	4-4*01	16	26	8	4*03	0	0	4	7	11	0	4	4	1	4	5	0	1	1	5	17	22	0	0	0	10	33	43	2
.	Autoimmune	SLE/UCTD	protein	.	Autoimmune	AJ496477	.	5c12	La (SS-B)	.	h	1-69*10	6	2	18	0	3	1	13	4	3-3*01	31	25	7	6*02	7	2	5	5	10	1	7	8	3	3	6	1	7	8	5	16	21	0	1	1	15	39	54	4
.	Autoimmune	SLE/UCTD	protein	.	Autoimmune	AJ496476	.	5 e7	La (SS-B)	.	h	1-69*01	5	1	14	0	11	3	15	4	2-21*01	31	11	3	4*02	0	0	4	3	7	1	0	1	2	4	6	3	6	9	3	11	14	0	0	0	13	24	37	4
.	Autoimmune	SLE/UCTD	protein	.	Autoimmune	AJ496475	.	5d11	La (SS-B)	.	h	1-69*01	.	.	.	.	.	.	.	.	.	.	.	.	.	.	.	1	3	4	1	0	1	1	4	5	2	5	7	2	12	14	0	0	0	7	24	31	.
.	Autoimmune	SLE/UCTD	protein	.	Autoimmune	AJ496474	.	5c7	La (SS-B)	.	h	1-69*01	5	1	14	0	11	3	15	4	2-21*01	31	11	3	4*02	0	0	1	1	2	1	0	1	1	4	5	2	5	7	3	12	15	0	0	0	8	22	30	4
.	Autoimmune	SLE/UCTD	protein	.	Autoimmune	AJ496473	.	5b5	La (SS-B)	.	h	1-24*01	8	2	16	0	0	0	11	3	2-2*01	31	9	2	6*02	20	6	1	5	6	0	5	5	1	2	3	0	3	3	5	7	12	0	2	2	7	24	31	3
.	Autoimmune	SLE/UCTD	protein	.	Autoimmune	AJ496472	.	5g4	La (SS-B)	.	h	1-24*01	5	1	12	0	15	4	12	3	1-7*01	17	1	0	1*01	3	1	1	5	6	1	3	4	2	8	10	0	3	3	8	13	21	0	0	0	12	32	44	3
.	Autoimmune	SLE/UCTD	protein	.	Autoimmune	AJ496470	.	5c10	La (SS-B)	.	h	1-24*01	5	1	17	0	7	2	10	3	3-9*01	31	21	6	4*02	8	2	2	4	6	1	9	10	2	6	8	1	2	3	2	15	17	0	0	0	8	36	44	2
.	Autoimmune	SLE/UCTD	protein	.	Autoimmune	AJ496469	.	5d9	La (SS-B)	.	h	1-24*01	8	2	16	0	0	0	11	3	2-2*01	31	9	2	6*02	20	6	1	5	6	0	5	5	1	2	3	0	3	3	5	7	12	0	2	2	7	24	31	3
.	Autoimmune	SLE/UCTD	protein	.	Autoimmune	AJ496468	.	5b3	La (SS-B)	.	h	1-24*01	7	2	18	0	13	3	16	5	4-17*01	16	10	3	6*02	8	2	2	5	7	1	6	7	0	5	5	0	2	2	5	10	15	0	2	2	8	30	38	0
.	Autoimmune	SLE/UCTD	protein	.	Autoimmune	AJ496467	.	5a10	La (SS-B)	.	h	1-24*01	3	1	18	0	18	6	11	3	4-17*01	16	13	4	3*01	9	3	2	5	7	0	5	5	2	4	6	0	3	3	5	7	12	0	1	1	9	25	34	0
.	Autoimmune	Myasthenia Gravis	protein	.	Autoimmune	AY033517	.	AMC-M2 10H	Achetylcholine receptor (Myasthenia Gravis)	IgG	h	3-7*01	7	2	25	0	31	9	16	5	1-1*01	17	4	1	6*02	17	5	2	3	5	2	4	6	1	2	3	1	6	7	6	6	12	0	0	0	12	31	33	3
.	Autoimmune	Myasthenia Gravis	protein	.	Autoimmune	AY033518	.	AMC-M2 13H	Achetylcholine receptor (Myasthenia Gravis)	IgG	h	3-7*01	7	2	25	0	31	9	16	5	1-1*01	17	4	1	6*02	17	5	3	2	5	2	4	6	1	2	3	1	6	7	6	5	11	0	0	0	12	20	32	3
.	Autoimmune	Myasthenia Gravis	protein	.	Autoimmune	AY033519	.	AMC-M2 30H	Achetylcholine receptor (Myasthenia Gravis)	IgG	h	3-7*01	7	2	25	0	31	9	16	5	1-1*01	17	4	1	6*02	17	5	2	3	5	2	4	6	1	2	3	1	6	7	6	5	11	0	0	0	12	20	32	3
.	Autoimmune	Myasthenia Gravis	protein	.	Autoimmune	AY033520	.	AMC-M2 18H	Achetylcholine receptor (Myasthenia Gravis)	IgG	h	3-7*01	7	2	25	0	31	9	16	5	1-1*01	17	4	1	6*02	17	5	3	3	6	2	4	6	2	2	4	1	6	7	6	5	11	0	0	0	14	20	34	3
.	Autoimmune	Myasthenia Gravis	protein	.	Autoimmune	AY033521	.	AMC-M2 35H	Achetylcholine receptor (Myasthenia Gravis)	IgG	h	3-7*01	7	2	25	0	31	9	16	5	1-1*01	17	4	1	6*02	17	5	3	3	6	2	4	6	1	2	3	1	6	7	7	6	13	0	0	0	14	21	35	3
.	Autoimmune	Myasthenia Gravis	protein	.	Autoimmune	AY033522	.	AMC-M2 53H	Achetylcholine receptor (Myasthenia Gravis)	IgG	h	3-7*01	7	2	25	0	31	9	16	5	1-1*01	17	4	1	6*02	17	5	3	3	6	2	4	6	1	2	3	1	6	7	7	5	12	0	0	0	14	20	34	3
.	Autoimmune	Myasthenia Gravis	protein	.	Autoimmune	AY033523	.	AMC-M2 8H	Achetylcholine receptor (Myasthenia Gravis)	IgG	h	3-7*01	7	2	25	0	31	9	16	5	1-1*01	17	4	1	6*02	17	5	3	3	6	2	4	6	1	2	3	1	6	7	7	6	13	0	0	0	14	21	35	3
.	Autoimmune	Myasthenia Gravis	protein	.	Autoimmune	AY033524	.	AMC-M2 38H	Achetylcholine receptor (Myasthenia Gravis)	IgG	h	3-7*01	7	2	25	0	32	10	12	4	3-22*01	31	15	5	6*02	9	3	2	5	7	1	11	12	1	5	6	0	6	6	5	13	18	1	0	1	10	40	50	2
.	Autoimmune	Myasthenia Gravis	protein	.	Autoimmune	AY033525	.	AMC-M2 37H	Achetylcholine receptor (Myasthenia Gravis)	IgG	h	3-7*01	7	2	25	0	32	10	12	4	3-22*01	31	15	5	6*02	9	3	3	3	6	2	4	6	1	2	3	1	7	8	4	9	13	1	0	1	12	25	37	2
.	Autoimmune	Myasthenia Gravis	protein	.	Autoimmune	AY033526	.	AMC-M6 10H	Achetylcholine receptor (Myasthenia Gravis)	IgG	h	3-21*01	1	0	20	0	23	7	17	5	3-10*01	31	13	4	4*02	6	2	2	6	8	2	4	6	4	3	7	2	8	10	9	18	27	1	2	3	20	41	61	3
.	Autoimmune	Myasthenia Gravis	protein	.	Autoimmune	AY033527	.	AMC-M6 5H	Achetylcholine receptor (Myasthenia Gravis)	IgG	h	3-21*01	1	0	20	0	23	7	17	5	3-10*01	31	13	4	4*02	6	2	2	6	8	2	4	6	5	3	8	2	8	10	9	16	25	1	2	3	21	39	60	3
.	Autoimmune	Myasthenia Gravis	protein	.	Autoimmune	AY033528	.	AMC-M6 6H	Achetylcholine receptor (Myasthenia Gravis)	IgG	h	3-21*01	1	0	20	0	26	8	14	4	3-10*01	31	13	4	4*02	6	2	2	6	8	2	4	6	5	3	8	2	8	10	9	16	25	1	2	3	21	39	60	4
.	Autoimmune	Myasthenia Gravis	protein	.	Autoimmune	AY033529	.	AMC-M6 2H	Achetylcholine receptor (Myasthenia Gravis)	IgG	h	3-21*01	1	0	20	0	23	7	17	5	3-10*01	31	13	4	4*02	6	2	1	8	9	2	5	7	5	3	8	5	6	11	6	17	23	1	2	3	20	41	61	3
.	Autoimmune	Myasthenia Gravis	protein	.	Autoimmune	AY033530	.	AMC-M6 4H	Achetylcholine receptor (Myasthenia Gravis)	IgG	h	3-21*01	8	2	20	0	16	5	17	5	3-10*01	31	8	2	4*02	11	3	1	6	7	3	4	7	5	2	7	2	5	7	10	12	22	1	1	2	22	30	52	4
.	Autoimmune	Myasthenia Gravis	protein	.	Autoimmune	AY033531	.	AMC-M6 11H	Achetylcholine receptor (Myasthenia Gravis)	IgG	h	3-21*01	1	0	20	0	4	0	15	4	2-2*01	31	29	9	4*02	11	3	2	5	7	3	4	7	4	3	7	2	8	10	8	20	28	1	2	3	20	42	62	4
.	Autoimmune	Myasthenia Gravis	protein	.	Autoimmune	AY033532	.	AMC-M6 8H	Achetylcholine receptor (Myasthenia Gravis)	IgG	h	4-61*02	7	2	12	0	9	2	12	3	1-26*01	20	0	0	4*02	8	2	0	5	5	1	7	8	3	2	5	0	4	4	5	11	16	0	0	0	9	29	38	3
.	Autoimmune	Myasthenia Gravis	protein	.	Autoimmune	AY033533	.	AMC-M6 1H	Achetylcholine receptor (Myasthenia Gravis)	IgG	h	3-23*01	7	2	16	0	8	2	17	5	3-3*01	31	3	0	6*02	13	4	3	1	4	0	1	1	0	3	3	1	6	7	3	9	12	1	0	1	8	20	28	4
.	Acute	Ebola Virus	protein	.	Acute	AY099261	.	KZ51	Ebola Virus	IgG	h	1-2*02	8	2	21	0	4	1	18	6	2-2*01	31	7	2	6*03	26	8	1	2	3	0	0	0	0	0	0	0	1	1	0	1	1	0	0	0	1	4	5	3
.	Acute	Ebola Virus	protein	.	Acute	AY099259	.	ELZ510	Ebola Virus	IgG	h	3-23*01	5	1	16	0	1	0	24	8	2-2*01	31	9	3	4*02	9	3	2	9	11	0	2	2	0	2	2	1	0	1	1	3	4	0	2	2	0	0	0	1
.	Acute	VACCINE - Human Influenza Type B Vaccine	non protein	.	Acute	U06787	.	CA4	Haemophilus influenzae type B (Hib) capsular polysaccharide	IgG	h	3-21*01	8	2	16	0	15	4	15	4	4-17*01	16	6	1	4*02	4	1	0	1	1	0	2	2	0	0	0	0	3	3	2	3	5	0	0	0	2	9	11	0
.	Acute	Meningitidis	protein	.	Acute	AF191092	.	SS269	Neisseria meningitidis PorA protein P1.7 epitope	IgG	h	3-33*01	8	2	9	0	7	2	7	2	5-5*01	20	4	0	4*02	1	0	1	8	9	1	0	1	1	1	2	0	2	2	0	0	0	0	1	1	3	12	15	0
.	Acute	Pseudomonas aeruginosa	non protein	.	Acute	E10413	.	.	Pseudomonas aeruginosa (B Type) lipopolysaccharide (LPS)	IgM	h	3-49*03	7	2	13	0	0	0	12	3	2-15*01	31	6	1	4*02	14	4	2	2	4	0	0	0	1	5	6	0	2	2	2	2	4	0	1	1	5	12	17	1
.	Acute	Pseudomonas aeruginosa	non protein	.	Acute	E07717	.	.	Pseudomonas aeruginosa (E Type) lipopolysaccharide (LPS)	igM	h	3-23*01	6	2	14	0	11	3	13	4	1-1*01	17	2	0	4*02	10	3	1	3	4	1	1	2	1	2	3	1	1	2	1	8	9	0	0	0	5	15	20	4
.	Acute	Pseudomonas aeruginosa	non protein	.	Acute	E01610	.	.	Pseudomonas aeruginosa (F4 type)	.	h	.	.	.	.	.	.	.	.	.	.	.	.	.	.	.	.	.	.	.	.	.	.	.	.	.	.	.	.	.	.	.	.	.	.	.	.	.	.
.	Acute	VACCINE - Strep pneu poly vac	non protein	.	Acute	AF485421	.	023.102H	Streptococcus pneumonia (serotype 23F) (capsular polysaccharide)	IgG	h	3-30*03	4	1	13	0	6	1	13	3	5-24*01	20	6	1	4*02	10	3	1	1	2	0	1	1	0	0	0	1	6	7	3	1	4	0	2	2	5	11	16	4
.	Acute	VACCINE - Strep pneu poly vac	non protein	.	Acute	AF485423	.	023.115H	Streptococcus pneumonia (serotype 23F) (capsular polysaccharide)	IgA	h	4-59*01	7	2	9	0	0	0	13	3	3-10*01	31	3	0	5*01	4	1	0	2	2	0	5	5	0	0	0	0	5	5	3	4	7	0	1	1	3	17	20	4
.	Acute	VACCINE - Strep pneu poly vac	non protein	.	Acute	AF485425	.	023.125H	Streptococcus pneumonia (serotype 23F) (capsular polysaccharide)	IgG	h	3-30*03	4	1	13	0	6	1	13	3	5-24*01	20	6	1	4*02	10	3	0	2	2	0	1	1	0	0	0	1	6	7	3	1	4	0	2	2	4	12	16	4
.	Acute	VACCINE - Strep pneu poly vac	non protein	.	Acute	AF485427	.	027.064H	Streptococcus pneumonia (serotype 23F) (capsular polysaccharide)	IgG	h	3-23*01	7	2	8	0	3	0	8	2	2-8*01	31	5	1	5*02	1	0	2	7	9	1	15	16	0	3	3	0	6	6	5	0	5	0	2	2	8	33	41	1
.	Acute	VACCINE - Strep pneu poly vac	non protein	.	Acute	AF485429	.	027.242H	Streptococcus pneumonia (serotype 23F) (capsular polysaccharide)	IgA	h	3-23*04	7	2	8	0	4	0	6	1	7-27*01	11	3	0	4*02	5	1	1	1	2	1	2	3	1	4	5	0	12	12	2	7	9	0	0	0	5	26	31	0
.	Acute	VACCINE - Strep pneu poly vac	non protein	.	Acute	AF485431	.	027.304H	Streptococcus pneumonia (serotype 23F) (capsular polysaccharide)	IgA	h	3-23*04	7	2	8	0	4	0	6	1	7-27*01	11	3	0	4*02	5	1	1	1	2	1	2	3	1	4	5	0	12	12	2	7	9	0	0	0	5	26	31	0
.	Acute	VACCINE - Strep pneu poly vac	non protein	.	Acute	AF485433	.	027.343H	Streptococcus pneumonia (serotype 23F) (capsular polysaccharide)	IgA	h	3-23*01	7	2	8	0	7	1	6	1	1-14*01	17	0	0	5*01	5	1	2	0	2	0	6	6	1	4	5	0	13	13	4	10	14	0	1	1	7	34	41	0
.	Acute	VACCINE - Strep pneu poly vac	non protein	.	Acute	AF485437	.	025.1C6H	Streptococcus pneumonia (serotype 23F) (capsular polysaccharide)	IgA	h	3-23*04	6	2	5	0	0	0	4	1	4-4*01	16	2	0	4*02	3	1	1	1	2	0	1	1	2	2	4	0	3	3	2	2	4	0	0	0	5	9	14	0
.	Acute	VACCINE - Strep pneu poly vac	non protein	.	Acute	AF485443	.	025.5D3H	Streptococcus pneumonia (serotype 23F) (capsular polysaccharide)	IgA	h	3-30*03	8	2	17	0	1	0	15	5	6-25*01	18	16	5	4*02	11	3	1	0	1	1	5	6	2	1	3	1	11	12	4	6	10	0	1	1	9	24	33	3
.	Acute	VACCINE - Strep pneu poly vac	non protein	.	Acute	AF485445	.	025.7A6H	Streptococcus pneumonia (serotype 23F) (capsular polysaccharide)	IgA	h	3-30*03	8	2	17	0	1	0	15	5	6-19*01	21	16	5	4*02	11	3	2	3	5	0	2	2	0	0	0	0	8	8	1	4	5	0	1	1	3	18	21	1
.	Acute	VACCINE - Strep pneu poly vac	non protein	.	Acute	AF485447	.	025.7F5H	Streptococcus pneumonia (serotype 23F) (capsular polysaccharide)	IgA	h	3-23*01	6	2	5	0	0	0	4	1	4-4*01	16	1	0	4*02	4	1	3	0	3	1	2	3	0	1	1	0	4	4	1	3	4	0	0	0	5	10	15	0
.	Acute	VACCINE - Strep pneu poly vac	non protein	.	Acute	AF485451	.	002.7F3H	Streptococcus pneumonia (serotype 23F) (capsular polysaccharide)	IgG	h	3-64*01	8	2	16	0	4	1	15	5	6-6*01	18	2	0	6*02	19	6	1	2	3	0	3	3	0	0	0	0	2	2	3	2	5	0	0	0	4	9	13	4
.	Acute	VACCINE - Strep pneu poly vac	non protein	.	Acute	AF485453	.	002.8A7H	Streptococcus pneumonia (serotype 23F) (capsular polysaccharide)	IgG	h	3-64*01	8	2	16	0	4	1	15	5	6-6*01	18	2	0	6*02	19	6	1	2	3	0	3	3	0	0	0	0	2	2	3	2	5	0	0	0	4	9	13	4
.	Acute	VACCINE - Strep pneu poly vac	non protein	.	Acute	AF485457	.	008.1F9H	Streptococcus pneumonia (serotype 23F) (capsular polysaccharide)	IgG	h	3-23*04	7	2	8	0	4	0	7	2	1-26*01	20	2	0	4*02	4	1	1	2	3	1	3	4	0	3	3	0	10	10	4	4	8	0	0	0	6	22	28	0
.	Acute	VACCINE - Strep pneu poly vac	non protein	.	Acute	AF485459	.	008.3A2H	Streptococcus pneumonia (serotype 23F) (capsular polysaccharide)	IgA	h	3-48*01	5	1	17	0	5	1	11	3	6-13*01	21	12	4	2*01	18	6	2	1	3	0	3	3	2	4	6	1	5	6	1	0	1	0	0	0	6	13	19	1
.	Acute	VACCINE - Strep pneu poly vac	non protein	.	Acute	AF485463	.	008.3D7H	Streptococcus pneumonia (serotype 23F) (capsular polysaccharide)	IgG	h	3-23*04	5	1	8	0	0	0	12	3	3-10*01	31	3	0	6*02	4	1	1	3	4	0	5	5	1	3	4	1	9	10	2	1	3	0	0	0	5	21	26	2
.	Acute	VACCINE - Strep pneu poly vac	non protein	.	Acute	AF485465	.	008.4A3H	Streptococcus pneumonia (serotype 23F) (capsular polysaccharide)	IgG	h	3-48*01	5	1	18	0	5	1	12	3	6-19*01	21	14	4	2*01	18	6	2	2	4	2	1	3	2	3	5	0	4	4	6	0	6	1	0	1	13	10	23	2
.	Acute	VACCINE - Strep pneu poly vac	non protein	.	Acute	AF485467	.	008.4D1H	Streptococcus pneumonia (serotype 23F) (capsular polysaccharide)	IgG	h	3-48*01	5	1	18	0	8	2	8	2	6-13*01	21	15	5	2*01	18	6	1	2	3	2	1	3	2	3	5	0	4	4	4	1	5	0	0	0	9	11	20	0
.	Acute	VACCINE - Strep pneu poly vac	non protein	.	Acute	AF485469	.	008.4B7H	Streptococcus pneumonia (serotype 23F) (capsular polysaccharide)	IgG	h	4-61*02	5	1	15	0	7	2	21	7	3-10*01	31	12	4	4*02	0	0	2	3	5	2	5	7	1	3	4	0	2	2	2	4	6	0	2	2	7	19	26	3
.	Acute	VACCINE - Strep pneu poly vac	non protein	.	Acute	AF485473	.	008.2E7H	Streptococcus pneumonia (serotype 23F) (capsular polysaccharide)	IgG	h	3-23*04	7	2	8	0	3	0	8	2	4-17*01	16	2	0	4*02	4	1	1	1	2	2	4	6	0	4	4	0	7	7	2	3	5	0	0	0	5	19	24	0
.	Acute	VACCINE - Strep pneu poly vac	non protein	.	Acute	AF485475	.	008.2F7H	Streptococcus pneumonia (serotype 23F) (capsular polysaccharide)	IgG	h	3-48*01	5	1	18	0	16	5	11	3	6-13*01	21	4	1	2*01	18	6	2	2	4	2	2	4	2	3	5	0	3	3	3	0	3	0	0	0	9	10	19	3
.	Acute	VACCINE - Strep pneu poly vac	non protein	.	Acute	AF485477	.	014.7A2H	Streptococcus pneumonia (serotype 23F) (capsular polysaccharide)	IgG	h	3-30*03	0	0	13	0	15	5	12	3	6-13*01	21	1	0	4*02	10	3	2	2	4	0	1	1	0	1	1	0	7	7	2	1	3	0	3	3	4	15	19	2
.	Acute	VACCINE - Strep pneu poly vac	non protein	.	Acute	AF485479	.	014.6G9H	Streptococcus pneumonia (serotype 23F) (capsular polysaccharide)	IgA	h	3-23*04	5	1	15	0	1	0	13	4	2-2*01	31	20	6	4*02	6	2	1	1	2	0	1	1	2	1	3	1	6	7	3	2	5	0	0	0	7	11	18	4
.	Acute	VACCINE - Strep pneu poly vac	non protein	.	Acute	AF485481	.	014.2B6H	Streptococcus pneumonia (serotype 23F) (capsular polysaccharide)	IgG	h	3-23*04	5	1	15	0	1	0	13	4	2-2*01	31	20	6	4*02	6	2	1	2	3	0	1	1	2	1	3	1	6	7	2	2	4	0	0	0	6	12	18	4
.	Acute	VACCINE - Strep pneu poly vac	non protein	.	Acute	AF485439	.	025.1H10H	Streptococcus pneumonia (serotype 23F) (capsular polysaccharide)	IgG	h	3-30*03	8	2	17	0	5	1	9	2	6-19*01	21	18	5	4*02	11	3	0	4	4	0	3	3	1	0	1	1	6	7	0	5	5	0	1	1	2	19	21	1
.	Acute	VACCINE - Strep pneu poly vac	non protein	.	Acute	AF485441	.	025.4E12H	Streptococcus pneumonia (serotype 23F) (capsular polysaccharide)	IgA	h	3-23*01	6	2	5	0	0	0	4	1	4-4*01	16	4	0	4*02	1	0	2	0	2	0	1	1	2	2	4	2	4	6	2	2	4	0	0	0	8	9	17	0
.	Acute	VACCINE - Strep pneu poly vac	non protein	.	Acute	AF485449	.	002.3B11H	Streptococcus pneumonia (serotype 23F) (capsular polysaccharide)	IgG	h	3-64*01	8	2	16	0	4	1	15	5	6-6*01	18	2	0	6*02	19	6	0	3	3	0	3	3	0	0	0	0	2	2	3	2	5	0	0	0	3	10	13	4
.	Acute	VACCINE - Strep pneu poly vac	non protein	.	Acute	AF485455	.	002.8E11H	Streptococcus pneumonia (serotype 23F) (capsular polysaccharide)	IgG	h	3-64*01	8	2	16	0	4	1	15	5	6-6*01	18	2	0	6*02	19	6	1	2	3	0	3	3	0	0	0	1	2	3	3	2	5	0	0	0	5	9	14	4
.	Acute	VACCINE - Strep pneu poly vac	non protein	.	Acute	AF485461	.	008.3C12H	Streptococcus pneumonia (serotype 23F) (capsular polysaccharide)	IgG	h	3-23*04	7	2	8	0	3	0	6	1	5-5*01	20	4	0	5*02	4	1	2	1	3	0	5	5	0	3	3	0	5	5	3	2	5	0	0	0	5	16	21	0
.	Acute	VACCINE - Strep pneu poly vac	non protein	.	Acute	AF485471	.	008.4B12H	Streptococcus pneumonia (serotype 23F) (capsular polysaccharide)	IgG	h	3-23*04	7	2	8	0	3	0	6	1	5-5*01	20	4	0	5*02	4	1	3	1	4	0	4	4	0	2	2	0	4	4	2	2	4	0	0	0	5	13	18	0
.	Acute	VACCINE - Strep pneu poly vac	non protein	.	Acute	AY423163	.	001.5A1	Stretptococcus pneumonia (type 6B) (capsular polysaccharide)	IgA	h	3-23*01	7	2	17	0	16	4	13	4	4-23*01	19	2	0	1*01	13	4	2	0	2	0	2	2	0	1	1	0	6	6	3	1	4	0	0	0	5	10	15	3
.	Acute	VACCINE - Strep pneu poly vac	non protein	.	Acute	AY423164	.	002.1F2	Stretptococcus pneumonia (type 6B) (capsular polysaccharide)	IgG	h	3-7*01	1	0	11	0	0	0	13	3	3-9*01	31	15	4	4*02	4	1	0	0	0	0	3	3	0	0	0	0	0	0	2	5	7	0	0	0	2	8	10	4
.	Acute	VACCINE - Strep pneu poly vac	non protein	.	Acute	AY423165	.	002.2H9	Stretptococcus pneumonia (type 6B) (capsular polysaccharide)	IgG	h	3-7*01	1	0	11	0	1	0	11	3	1-26*01	20	14	4	4*02	6	2	1	1	2	0	0	0	0	0	0	0	0	0	0	0	0	0	0	0	1	1	2	0
.	Acute	VACCINE - Strep pneu poly vac	non protein	.	Acute	AY423166	.	002.4 E4	Stretptococcus pneumonia (type 6B) (capsular polysaccharide)	IgA	h	3-7*01	1	0	11	0	1	0	11	3	1-26*01	20	14	4	4*02	6	2	0	0	0	0	1	1	2	0	2	0	3	3	1	3	4	0	0	0	3	7	10	0
.	Acute	VACCINE - Strep pneu poly vac	non protein	.	Acute	AY423167	.	002.4 E6	Stretptococcus pneumonia (type 6B) (capsular polysaccharide)	IgA	h	3-7*01	1	0	11	0	0	0	13	3	3-9*01	31	13	4	4*02	6	2	0	0	0	1	2	3	0	0	0	0	1	1	0	3	3	0	0	0	1	6	7	4
.	Acute	VACCINE - Strep pneu poly vac	non protein	.	Acute	AY423168	.	002.7B11	Stretptococcus pneumonia (type 6B) (capsular polysaccharide)	IgA	h	3-7*01	.	.	.	.	.	.	.	.	.	.	.	.	.	.	.	0	1	1	0	1	1	0	0	0	1	2	3	0	1	1	.	.	.	1	5	6	.
.	Acute	VACCINE - Strep pneu poly vac	non protein	.	Acute	AY423177	.	003.7D8	Stretptococcus pneumonia (type 6B) (capsular polysaccharide)	IgG	h	3-15*04	8	2	10	0	2	0	13	3	3-9*01	31	6	1	4*02	1	0	2	1	3	0	6	6	1	2	3	0	2	2	4	7	11	1	1	2	8	19	27	4
.	Acute	VACCINE - Strep pneu poly vac	non protein	.	Acute	AY423178	.	010.1D10	Stretptococcus pneumonia (type 6B) (capsular polysaccharide)	IgG	h	3-23*01	7	2	22	0	19	5	16	5	2-2*01	31	22	7	1*01	2	0	1	0	1	0	2	2	2	2	4	1	3	4	0	7	7	0	0	0	4	14	18	2
.	Acute	VACCINE - Strep pneu poly vac	non protein	.	Acute	AY423179	.	010.1D8	Stretptococcus pneumonia (type 6B) (capsular polysaccharide)	IgG	h	3-30*02	8	2	14	0	3	0	11	3	2-2*01	31	6	1	4*02	14	4	1	0	1	0	5	5	1	1	2	1	0	1	2	0	2	0	0	0	5	6	11	0
.	Acute	VACCINE - Strep pneu poly vac	non protein	.	Acute	AY423180	.	010.2C3	Stretptococcus pneumonia (type 6B) (capsular polysaccharide)	IgG	h	3-23*04	3	1	17	2	6	2	21	6	6-19*01	21	8	2	4*02	11	3	1	2	3	0	1	1	0	2	2	1	2	3	1	2	3	0	0	0	3	9	12	1
.	Acute	VACCINE - Strep pneu poly vac	non protein	.	Acute	AY423181	.	010.2C6	Stretptococcus pneumonia (type 6B) (capsular polysaccharide)	IgG	h	3-30*02	8	2	14	0	3	0	11	3	2-2*01	31	6	1	4*02	14	4	1	0	1	0	5	5	1	1	2	1	0	1	2	0	2	0	0	0	5	6	11	0
.	Acute	VACCINE - Strep pneu poly vac	non protein	.	Acute	AY423182	.	010.3H10	Stretptococcus pneumonia (type 6B) (capsular polysaccharide)	IgA	h	3-30*02	8	2	14	0	3	0	11	3	2-2*01	31	6	1	4*02	14	4	1	2	3	0	5	5	2	1	3	1	0	1	2	0	2	0	0	0	6	8	14	0
.	Acute	VACCINE - Strep pneu poly vac	non protein	.	Acute	AY423183	.	010.4B4	Stretptococcus pneumonia (type 6B) (capsular polysaccharide)	IgA	h	3-23*01	7	2	22	0	19	6	16	5	2-2*01	31	21	6	1*01	2	0	1	1	2	0	1	1	1	2	3	0	5	5	0	6	6	0	0	0	2	15	17	1
.	Acute	VACCINE - Strep pneu poly vac	non protein	.	Acute	AY423184	.	010.5B4	Stretptococcus pneumonia (type 6B) (capsular polysaccharide)	IgG	h	3-23*01	7	2	22	0	19	5	16	5	2-2*01	31	15	5	1*01	9	3	1	0	1	0	2	2	2	2	4	1	3	4	0	8	8	0	0	0	4	15	19	2
.	Acute	VACCINE - Strep pneu poly vac	non protein	.	Acute	AY423185	.	010.5C11	Stretptococcus pneumonia (type 6B) (capsular polysaccharide)	IgG	h	3-23*01	3	1	17	2	6	2	21	6	6-19*01	21	8	2	4*02	11	3	0	2	2	0	1	1	0	3	3	1	2	3	1	2	3	0	0	0	2	10	12	1
.	Acute	VACCINE - Strep pneu poly vac	non protein	.	Acute	AY423186	.	010.7H1	Stretptococcus pneumonia (type 6B) (capsular polysaccharide)	IgA	h	3-73*01	2	0	13	0	4	1	11	3	3-9*01	31	5	1	6*02	17	5	0	3	3	0	3	3	1	1	2	0	2	2	2	4	6	0	0	0	3	13	16	4
.	Acute	VACCINE - Strep pneu poly vac	non protein	.	Acute	AY423187	.	010.7H3	Stretptococcus pneumonia (type 6B) (capsular polysaccharide)	IgA	h	3-23*01	7	2	22	0	19	5	16	5	2-2*01	31	11	3	1*01	13	4	1	0	1	0	1	1	2	2	4	0	3	3	0	9	9	0	0	0	3	15	18	2
.	Acute	VACCINE - Strep pneu poly vac	non protein	.	Acute	AY423189	.	011.10 E1	Stretptococcus pneumonia (type 6B) (capsular polysaccharide)	IgG	h	3-7*02	6	2	10	0	4	1	9	2	2-8*02	31	2	0	4*02	9	3	0	7	7	0	9	9	1	1	2	0	5	5	4	5	9	0	1	1	5	28	33	0
.	Acute	VACCINE - Strep pneu poly vac	non protein	.	Acute	AY423190	.	011.13A3	Stretptococcus pneumonia (type 6B) (capsular polysaccharide)	IgG	h	3-7*02	6	2	10	0	4	1	9	2	2-8*02	31	2	0	4*02	9	3	0	7	7	0	9	9	1	1	2	0	5	5	4	5	9	0	1	1	5	28	33	0
.	Acute	VACCINE - Strep pneu poly vac	non protein	.	Acute	AY423191	.	011.13A9	Stretptococcus pneumonia (type 6B) (capsular polysaccharide)	IgG	h	3-7*02	6	2	10	0	4	1	9	2	2-8*02	31	2	0	4*02	9	3	0	7	7	1	6	7	0	1	1	0	3	3	6	5	11	0	1	1	7	23	30	0
.	Acute	VACCINE - Strep pneu poly vac	non protein	.	Acute	AY423209	.	023.13A11	Stretptococcus pneumonia (type 6B) (capsular polysaccharide)	IgA	h	3-23*04	8	2	15	0	11	3	11	3	3-9*01	31	9	3	4*02	6	2	3	2	5	1	4	5	0	2	2	1	5	6	2	8	10	0	2	2	7	23	30	0
.	Acute	VACCINE - Strep pneu poly vac	non protein	.	Acute	AY423210	.	023.14 E1	Stretptococcus pneumonia (type 6B) (capsular polysaccharide)	IgA	h	3-23*01	.	.	.	.	.	.	.	.	.	.	.	.	.	.	.	3	2	5	1	4	5	0	2	2	1	5	6	2	8	10	0	2	2	7	23	30	.
.	Acute	VACCINE - Strep pneu poly vac	non protein	.	Acute	AY423211	.	023.15A5	Stretptococcus pneumonia (type 6B) (capsular polysaccharide)	IgA	h	3-23*04	8	2	15	0	11	3	11	3	3-9*01	31	9	3	4*02	6	2	3	2	5	1	4	5	0	2	2	1	5	6	2	8	10	0	2	2	7	23	30	0
.	Acute	VACCINE - Strep pneu poly vac	non protein	.	Acute	AY423212	.	023.18C11	Stretptococcus pneumonia (type 6B) (capsular polysaccharide)	IgA	h	3-23*04	8	2	19	0	11	3	11	3	3-9*01	31	21	7	4*02	6	2	2	1	3	1	2	3	0	3	3	1	5	6	2	4	6	0	1	1	6	16	22	0
.	Acute	VACCINE - Strep pneu poly vac	non protein	.	Acute	AY423213	.	023.19 E3	Stretptococcus pneumonia (type 6B) (capsular polysaccharide)	IgA	h	3-23*04	8	2	15	0	11	3	11	3	3-9*01	31	16	5	4*02	0	0	3	2	5	1	4	5	0	2	2	1	5	6	3	8	11	0	2	2	8	23	31	0
.	Acute	VACCINE - Strep pneu poly vac	non protein	.	Acute	AY423214	.	023.20H2	Stretptococcus pneumonia (type 6B) (capsular polysaccharide)	IgA	h	3-23*04	8	2	15	0	11	3	11	3	3-9*01	31	9	3	4*02	6	2	3	2	5	1	4	5	0	2	2	1	5	6	2	8	10	0	2	2	7	23	30	0
.	Acute	VACCINE - Strep pneu poly vac	non protein	.	Acute	AY423215	.	023.4C8	Stretptococcus pneumonia (type 6B) (capsular polysaccharide)	IgA	h	3-23*04	8	2	15	0	11	3	11	3	3-9*01	31	9	3	4*02	6	2	3	2	5	1	4	5	0	2	2	1	5	6	2	8	10	0	2	2	7	23	30	0
.	Acute	VACCINE - Strep pneu poly vac	non protein	.	Acute	AY487923	.	003.10G4	Stretptococcus pneumonia (type 6B) (capsular polysaccharide)	IgG	h	3-7*01	8	2	13	0	6	1	12	3	1-26*01	20	13	4	4*02	0	0	1	1	2	0	3	3	2	4	6	0	4	4	4	3	7	0	1	1	7	16	23	2
.	Acute	VACCINE - Strep pneu poly vac	non protein	.	Acute	AY487925	.	003.13H10	Stretptococcus pneumonia (type 6B) (capsular polysaccharide)	IgG	h	3-7*01	8	2	13	0	2	0	16	4	1-26*01	20	13	4	4*02	0	0	0	1	1	0	3	3	1	2	3	0	5	5	4	4	8	0	1	1	5	16	21	2
.	Acute	Hepatitis A	protein	.	Acute	M87789	.	H210	Human hepatitis A virus	IgG	h	1-69*06	4	1	20	0	21	6	11	3	3-9*01	31	11	3	5*02	13	4	3	3	6	0	1	1	0	0	0	0	3	3	15	5	6	0	1	1	4	13	17	1
.	Acute	pneumococcus	non protein	.	Acute	AF332144	.	NAD	VACCINE - pneumococcal	IgA	h	3-23*01	.	.	.	.	.	.	.	.	.	.	.	.	.	.	.	2	2	4	0	1	1	2	4	6	1	0	1	2	2	4	0	0	0	7	9	16	.
.	Acute	pneumococcus	non protein	.	Acute	AF082193	.	.	VACCINE - pneumococcal	.	h	1-2*04	6	2	23	0	12	4	21	7	3-3*01	31	20	6	4*02	10	3	0	0	0	0	0	0	0	0	0	0	0	0	1	1	2	0	0	0	1	1	2	1
.	Acute	pneumococcus	non protein	.	Acute	AF431055	.	A7	pneumococcal [human]	IgM	h	3-15*01	2	0	13	0	5	1	17	5	1-26*01	20	2	0	1*01	13	4	0	0	0	0	0	0	0	0	0	0	0	0	0	0	0	0	0	0	0	0	0	0
.	Acute	pneumococcus	non protein	.	Acute	AF431049	.	7C5	pneumococcal [human]	IgM	h	3-23*01	7	2	12	0	6	1	11	3	7-27*01	11	3	1	4*02	9	3	0	0	0	0	0	0	0	0	0	0	0	0	0	0	0	0	0	0	0	0	0	0
.	Acute	pneumococcus	non protein	.	Acute	AF431051	.	3H1	pneumococcal [human]	IgM	h	3-33*01	8	2	16	0	5	1	8	2	6-19*01	21	3	1	6*02	24	8	1	0	1	0	0	0	0	0	0	0	0	0	0	0	0	0	0	0	1	0	1	0
.	Acute	pneumococcus	non protein	.	Acute	AF431053	.	1A2	pneumococcal [human]	IgM	h	3-15*01	6	2	12	2	2	0	10	3	1-7*01	17	2	0	4*02	14	4	0	0	0	0	0	0	0	0	0	0	0	0	0	0	0	0	0	0	0	0	0	0
.	Acute	pneumococcus	non protein	.	Acute	AF408735	.	Db7D4	Vaccine - pneumococcal capsular polysaccharide	IgG	h	3-7*02	.	.	.	.	.	.	.	.	.	.	.	.	.	.	.	1	5	6	1	3	4	0	1	1	2	3	5	3	7	10	0	0	0	7	19	26	.
.	Acute	pneumococcus	non protein	.	Acute	AF408717	.	6b1A7	Vaccine - pneumococcal capsular polysaccharide	.	h	4-39*01	.	.	.	.	.	.	.	.	.	.	.	.	.	.	.	0	2	2	0	0	0	0	0	0	0	0	0	0	0	0	0	0	0	0	2	2	.
.	Acute	pneumococcus	non protein	.	Acute	AF408719	.	6b5B12	Vaccine - pneumococcal capsular polysaccharide	.	h	3-7*01	.	.	.	.	.	.	.	.	.	.	.	.	.	.	.	1	0	1	0	5	5	1	2	3	0	5	5	2	3	5	0	1	1	4	16	20	.
.	Acute	pneumococcus	non protein	.	Acute	AF408721	.	6b5D7H	Vaccine - pneumococcal capsular polysaccharide	.	h	1-69*06	.	.	.	.	.	.	.	.	.	.	.	.	.	.	.	0	0	0	0	0	0	0	0	0	0	0	0	0	0	0	0	0	0	0	0	0	.
.	Acute	pneumococcus	non protein	.	Acute	AF408722	.	6b5B12	Vaccine - pneumococcal capsular polysaccharide	.	h	1-2*02	.	.	.	.	.	.	.	.	.	.	.	.	.	.	.	0	0	0	0	0	0	0	0	0	0	0	0	0	0	0	0	0	0	0	0	0	.
.	Acute	pneumococcus	non protein	.	Acute	AF408724	.	6bC3	Vaccine - pneumococcal capsular polysaccharide	.	h	3-48*01	.	.	.	.	.	.	.	.	.	.	.	.	.	.	.	1	4	5	1	4	5	2	1	3	0	9	9	1	3	4	0	0	0	5	21	26	.
.	Acute	pneumococcus	non protein	.	Acute	AF408738	.	DMF4	Vaccine - pneumococcal capsular polysaccharide	IgA	h	1-46*02	.	.	.	.	.	.	.	.	.	.	.	.	.	.	.	0	0	0	2	4	6	0	1	1	0	2	2	0	10	10	0	0	0	2	17	19	.
.	Acute	pneumococcus	non protein	.	Acute	AF408740	.	DM5	Vaccine - pneumococcal capsular polysaccharide	IgG	h	1-3*01	.	.	.	.	.	.	.	.	.	.	.	.	.	.	.	2	1	3	1	4	5	1	2	3	0	6	6	1	5	6	0	0	0	5	18	23	.
.	Acute	pneumococcus	non protein	.	Acute	AF408742	.	CbH4	Vaccine - pneumococcal capsular polysaccharide	IgM	h	3-64*05	.	.	.	.	.	.	.	.	.	.	.	.	.	.	.	0	5	5	1	0	1	0	0	0	0	0	0	0	0	0	0	0	0	1	5	6	.
.	Acute	pneumococcus	non protein	.	Acute	AF408728	.	CbB2	Vaccine - pneumococcal capsular polysaccharide	IgG	h	3-7*01	.	.	.	.	.	.	.	.	.	.	.	.	.	.	.	2	2	4	0	3	3	0	2	2	0	1	1	2	2	4	1	0	1	5	10	15	.
.	Acute	pneumococcus	non protein	.	Acute	AF408730	.	CbE2	Vaccine - pneumococcal capsular polysaccharide	IgG	h	3-48*01	.	.	.	.	.	.	.	.	.	.	.	.	.	.	.	0	2	2	0	2	2	0	2	2	0	2	2	3	1	4	0	0	0	3	9	12	.
.	Acute	pneumococcus	non protein	.	Acute	AF408731	.	CbG8h	Vaccine - pneumococcal capsular polysaccharide	IgA	h	3-30*02	.	.	.	.	.	.	.	.	.	.	.	.	.	.	.	0	4	4	1	2	3	0	1	1	0	5	5	2	6	8	0	0	0	3	18	21	.
.	Acute	pneumococcus	non protein	.	Acute	AF408726	.	AbA5h	Vaccine - pneumococcal capsular polysaccharide	IgG	h	3-48*03	.	.	.	.	.	.	.	.	.	.	.	.	.	.	.	0	0	0	1	0	1	0	2	2	0	2	2	0	2	2	0	1	1	1	7	8	.
.	Acute	pneumococcus	non protein	.	Acute	AF408736	.	Db8C11	Vaccine - pneumococcal capsular polysaccharide	IgA	h	3-7*01	.	.	.	.	.	.	.	.	.	.	.	.	.	.	.	1	3	4	1	3	4	1	1	2	1	2	3	3	2	5	0	0	0	7	11	18	.
.	Acute	pneumococcus	non protein	.	Acute	AF408733	.	DB3G9H	Vaccine - pneumococcal capsular polysaccharide	IgG	h	3-15*01	.	.	.	.	.	.	.	.	.	.	.	.	.	.	.	3	5	8	0	3	3	2	4	6	0	6	6	6	9	15	.	.	.	11	27	38	.
.	Acute	pneumococcus	non protein	.	Acute	AF082195	.	5.5	Vaccine - pneumococcal anti-DNA double stranded	.	h	3-15*01	8	2	14	0	6	1	11	3	3-10*01	31	7	1	4*02	10	3	2	1	3	1	8	9	0	3	3	0	5	5	0	2	2	0	1	1	3	20	23	3
.	Acute	pneumococcus	non protein	.	Acute	AF082196	.	1.6	Vaccine - pneumococcal anti-DNA double stranded	.	h	3-33*01	8	2	18	0	9	2	10	3	4-17*01	16	5	1	6*02	22	7	2	0	2	0	3	3	1	1	2	0	2	2	2	2	4	0	0	0	5	8	13	0
.	Acute	pneumococcus	non protein	.	Acute	AF082199	.	8.55	Vaccine - pneumococcal anti-DNA double stranded	.	h	3-11*03	6	2	15	1	1	0	8	2	3-3*01	31	15	5	4*02	14	4	0	0	0	0	0	0	0	1	1	0	1	1	2	1	3	0	0	0	2	3	5	1
.	Acute	pneumococcus	non protein	.	Acute	AF082200	.	6.29	Vaccine - pneumococcal anti-DNA double stranded	.	h	6-1*01	8	2	13	0	7	2	12	4	1-26*01	20	4	1	4*02	8	2	0	0	0	0	0	0	0	0	0	0	0	0	0	0	0	0	0	0	0	0	0	0
.	Acute	pneumococcus	non protein	.	Acute	AF082194	.	4.14	Vaccine - pneumococcal anti-DNA double stranded	.	h	3-15*01	7	2	14	0	0	0	18	5	6-13*01	21	3	0	6*02	14	4	0	0	0	0	1	1	0	1	1	1	1	2	10	0	1	0	0	0	2	3	5	2
.	Acute	pneumococcus	non protein	.	Acute	AF082197	.	10.82	Vaccine - pneumococcal anti-DNA double stranded	.	h	3-30*01	8	2	17	0	4	1	21	7	2-2*01	31	1	0	6*02	17	5	0	0	0	0	0	0	1	1	2	0	2	2	2	0	2	0	0	0	3	3	6	0
.	Acute	rheumatic carditis	protein	.	Acute	U96389	.	3.B6	streptococcal/myosin	.	h	4-4*02	.	.	.	.	.	.	.	.	.	.	.	.	.	.	.	0	0	0	0	0	0	0	0	0	0	0	0	0	0	0	0	0	0	0	0	0	.
.	Acute	rheumatic carditis	protein	.	Acute	U96391	.	1.H9	streptococcal/myosin	.	h	3-30*03	.	.	.	.	.	.	.	.	.	.	.	.	.	.	.	0	0	0	0	1	1	0	0	0	0	1	1	0	0	0	0	1	1	0	3	3	.
.	Acute	rheumatic carditis	protein	.	Acute	U96392	.	1.C8	streptococcal/myosin	.	h	3-30*03	.	.	.	.	.	.	.	.	.	.	.	.	.	.	.	0	0	0	0	4	4	0	2	2	0	0	0	0	0	0	0	1	1	0	7	7	.
.	Acute	rheumatic carditis	protein	.	Acute	U96395	.	5.G3	streptococcal/myosin	.	h	3-11*03	.	.	.	.	.	.	.	.	.	.	.	.	.	.	.	0	2	2	0	0	0	0	0	0	0	0	0	0	0	0	0	0	0	0	2	2	.
.	Acute	VACCINE -Tetanus Toxoid Vaccine	protein	.	Acute	Y08593	.	.	tetanus toxoid	.	h	3-23*04	4	1	14	0	7	1	15	4	5-12*01	23	8	2	2*01	8	2	1	3	4	1	4	5	3	3	6	1	2	3	1	3	4	0	0	0	7	15	22	3
.	Acute	VACCINE - Tetanus Toxoid Vaccine	protein	.	Acute	AJ006120	.	.	tetanus toxoid	.	h	3-23*01	6	2	9	0	3	1	8	2	2-15*01	31	1	0	4*02	9	3	0	0	0	0	0	0	0	0	0	0	0	0	0	0	0	0	0	0	0	0	0	2
.	Acute	VACCINE - HepB Vaccine (Recombinax)	protein	.	Acute	M88309	.	BO	Hepatitis B surface antigen (human)	IgG	h	1-2*02	2	0	16	0	20	6	23	7	2-21*01	31	3	1	5*02	0	0	2	6	8	0	0	0	1	2	3	1	2	3	2	8	10	1	2	3	7	20	27	3
.	Acute	VACCINE - HepB (Heptavax (1986) Recombivax (1990))	protein	.	Acute	M88316	.	JMb	Hepatitis B surface antigen (human)	IgG	h	4-39*01	7	2	22	0	9	2	25	7	3-9*01	31	13	4	2*01	12	4	0	6	6	0	3	3	0	2	2	0	3	3	4	7	11	1	0	1	5	21	26	3
.	Acute	NORMAL - healthy adult previously infected with RV	protein	.	Acute	AY686886	.	.	Rotavrus	IgG/IgA	h	3-30*04	8	2	20	0	22	7	12	4	3-3*01	31	7	2	6*02	11	3	0	3	3	0	4	4	0	2	2	0	2	2	1	4	5	0	0	0	1	15	16	1
.	Acute	NORMAL - healthy adult previously infected with RV	protein	.	Acute	AY686887	.	.	Rotavirus	IgG/IgA	h	4-39*01	8	2	15	0	3	0	17	5	3-10*01	31	0	0	5*02	17	5	2	5	7	0	6	6	1	3	4	0	4	4	5	4	9	0	0	0	8	22	30	3
.	Acute	NORMAL - healthy adult previously infected with RV	protein	.	Acute	AY686888	.	.	Rotavirus	IgG/IgA	h	4-39*01	5	1	17	0	12	3	16	5	6-6*01	18	8	2	4*02	10	3	2	4	6	0	0	0	0	0	0	0	0	0	0	0	0	0	0	0	2	4	6	0
.	Acute	NORMAL - healthy adult previously infected with RV	protein	.	Acute	AY686889	.	.	Rotavirus	IgG/IgA	h	4-31*03	8	2	17	0	10	3	14	4	3-10*01	31	13	4	3*01	6	2	0	2	2	0	3	3	1	2	3	0	4	4	2	4	6	0	0	0	3	15	18	2
.	Acute	NORMAL - healthy adult previously infected with RV	protein	.	Acute	AY686891	.	.	Rotavirus	IgG/IgA	h	4-61*01	5	1	14	0	7	2	12	4	6-13*01	21	9	3	4*02	9	3	0	0	0	0	0	0	0	0	0	0	0	0	0	0	0	0	0	0	0	0	0	1
.	Acute	NORMAL - healthy adult previously infected with RV	protein	.	Acute	AY686893	.	.	Rotavirus	IgG/IgA	h	1-46*01	5	1	14	0	4	1	7	2	2-2*03	31	4	0	6*02	22	7	1	4	5	0	0	0	0	0	0	0	0	0	0	0	0	0	0	0	1	4	5	1
.	Acute	NORMAL - healthy adult previously infected with RV	protein	.	Acute	AY696900	.	.	Rotavirus	IgG/IgA	h	1-46*01	6	2	17	0	5	1	25	8	3-3*01	31	1	0	4*02	14	4	0	2	2	0	0	0	0	0	0	0	0	0	0	0	0	0	0	0	0	2	2	0
.	Acute	NORMAL - healthy adult previously infected with RV	protein	.	Acute	AY686901	.	.	Rotavirus	IgG/IgA	h	1-46*01	8	2	13	0	2	0	13	3	3-10*01	31	2	0	4*02	14	4	0	2	2	0	0	0	0	0	0	0	0	0	0	0	0	0	0	0	0	2	2	4
.	Acute	NORMAL - healthy adult previously infected with RV	protein	.	Acute	AY686903	.	.	Rotavirus	IgG/IgA	h	1-46*01	7	2	15	0	4	0	13	4	4-17*01	16	8	2	5*02	13	4	1	3	4	0	0	0	0	1	1	0	1	1	1	2	3	0	0	0	2	7	9	0
.	Acute	NORMAL - healthy adult previously infected with RV	protein	.	Acute	AY686904	.	.	Rotavirus	IgG/IgA	h	1-46*01	6	2	14	2	3	1	13	4	3-22*01	31	3	1	3*02	15	5	0	2	2	0	0	0	0	0	0	0	0	0	0	0	0	0	0	0	0	2	2	0
.	Acute	NORMAL - healthy adult previously infected with RV	protein	.	Acute	AY686905	.	.	Rotavirus	IgG/IgA	h	1-46*01	7	2	14	0	8	2	11	3	1-13*01	17	7	2	4*02	9	3	0	2	2	0	0	0	0	0	0	0	0	0	0	0	0	0	0	0	0	2	2	0
.	Acute	NORMAL - healthy adult previously infected with RV	protein	.	Acute	AY686906	.	.	Rotavirus	IgG/IgA	h	1-2*02	7	2	12	0	3	0	8	2	5-5*01	20	6	2	3*02	12	4	0	0	0	0	0	0	0	0	0	0	0	0	0	0	0	0	0	0	0	0	0	1
.	Acute	NORMAL - healthy adult previously infected with RV	protein	.	Acute	AY686907	.	.	Rotavirus	IgG/IgA	h	4-4*02	6	2	13	0	5	1	13	4	5-24*01	20	9	3	4*02	6	2	0	2	2	0	0	0	0	0	0	0	1	1	0	0	0	0	0	0	0	3	3	3
.	Acute	NORMAL - healthy adult previously infected with RV	protein	.	Acute	AY686908	.	.	Rotavirus	IgG/IgA	h	3-7*01	8	2	23	0	6	1	28	9	3-22*01	31	0	0	6*02	27	9	0	2	2	0	0	0	0	0	0	0	0	0	1	0	1	0	0	0	1	2	3	0
.	Acute	NORMAL - healthy adult previously infected with RV	protein	.	Acute	AY686909	.	.	Rotavirus	IgG/IgA	h	3-66*01	8	2	14	0	5	1	8	2	3-9*01	31	12	4	4*02	9	3	0	1	1	0	0	0	0	0	0	0	0	0	0	0	0	0	0	0	0	1	1	0
.	Acute	NORMAL - healthy adult previously infected with RV	protein	.	Acute	AY686911	.	.	Rotavirus	IgG/IgA	h	1-46*01	7	2	13	0	1	0	12	3	2-8*01	31	2	0	5*02	17	5	1	3	4	0	0	0	0	0	0	0	0	0	0	0	0	0	0	0	1	3	4	0
.	Acute	NORMAL - healthy adult previously infected with RV	protein	.	Acute	AY686913	.	.	Rotavirus	IgG/IgA	h	3-53*01	8	2	11	0	6	1	13	4	2-8*02	31	0	0	3*01	6	2	0	3	3	0	0	0	0	0	0	0	0	0	1	1	2	0	0	0	1	4	5	3
.	Acute	NORMAL - healthy adult previously infected with RV	protein	.	Acute	AY686914	.	.	Rotavirus	IgG/IgA	h	1-46*01	4	1	20	0	12	3	14	4	3-16*01	37	18	6	3*02	12	4	0	2	2	0	0	0	0	0	0	0	0	0	0	0	0	0	0	0	0	2	2	3
.	Acute	NORMAL - healthy adult previously infected with RV	protein	.	Acute	AY686915	.	.	Rotavirus	IgG/IgA	h	1-2*04	6	2	22	1	4	1	21	6	3-3*01	31	8	2	6*02	26	8	0	0	0	0	0	0	0	0	0	0	0	0	0	1	1	0	0	0	0	1	1	0
.	Acute	NORMAL - healthy adult previously infected with RV	protein	.	Acute	AY686917	.	.	Rotavirus	IgG/IgA	h	1-46*01	8	2	13	0	3	0	15	4	3-10*01	31	2	0	5*02	11	3	0	0	0	0	0	0	0	0	0	0	0	0	0	0	0	0	0	0	0	0	0	1
.	Acute	NORMAL - healthy adult previously infected with RV	protein	.	Acute	AY686918	.	.	Rotavirus	IgG/IgA	h	3-23*04	5	2	17	0	4	1	23	7	3-22*01	31	4	1	3*02	15	5	0	2	2	0	0	0	0	0	0	0	0	0	0	0	0	0	0	0	0	2	2	0
.	Acute	NORMAL - healthy adult previously infected with RV	protein	.	Acute	AY686920	.	.	Rotavirus	IgG/IgA	h	1-46*01	8	2	14	0	5	1	10	2	6-19*01	21	13	4	4*02	6	2	0	0	0	0	0	0	0	0	0	0	0	0	0	0	0	0	0	0	0	0	0	0
.	Acute	NORMAL - healthy adult previously infected with RV	protein	.	Acute	AY686922	.	.	Rotavirus	IgG/IgA	h	4-39*01	6	2	18	0	5	1	16	5	5-5*01	20	4	1	6*02	23	7	1	5	6	1	0	1	0	0	0	0	0	0	0	0	0	0	0	0	2	5	7	0
.	Acute	NORMAL - healthy adult previously infected with RV	protein	.	Acute	AY686923	.	.	Rotavirus	IgG/IgA	h	1-46*01	5	1	13	3	4	1	21	7	6-13*01	21	5	1	5*01	1	0	0	0	0	0	0	0	0	0	0	0	0	0	0	0	0	0	0	0	0	0	0	0
.	Acute	NORMAL - healthy adult previously infected with RV	protein	.	Acute	AY686925	.	.	Rotavirus	IgG/IgA	h	4-31*03	7	2	12	0	0	0	8	2	4-17*01	16	9	3	4*02	12	4	0	0	0	0	0	0	0	0	0	0	0	0	0	0	0	0	0	0	0	0	0	0
.	Acute	NORMAL - healthy adult previously infected with RV	protein	.	Acute	AY686927	.	.	Rotavirus	IgG/IgA	h	3-15*07	8	2	18	0	1	0	25	8	3-22*01	31	10	2	2*01	10	3	1	3	4	0	0	0	0	0	0	0	0	0	0	0	0	0	0	0	0	0	0	0
.	Acute	NORMAL - healthy adult previously infected with RV	protein	.	Acute	AY686931	.	.	Rotavirus	IgG/IgA	h	4-4*02	6	2	11	0	3	1	12	4	6-13*01	21	3	1	4*02	9	3	0	0	0	0	0	0	0	0	0	0	0	0	0	0	0	0	0	0	0	0	0	0
.	Acute	NORMAL - healthy adult previously infected with RV	protein	.	Acute	AY686934	.	.	Rotavirus	IgG/IgA	h	1-46*01	8	2	16	0	8	2	25	7	3-10*01	31	0	0	4*02	7	2	0	2	2	0	0	0	0	0	0	0	0	0	0	0	0	0	0	0	0	2	2	1
.	Acute	NORMAL - healthy adult previously infected with RV	protein	.	Acute	AY686936	.	.	Rotavirus	IgG/IgA	h	1-46*01	6	2	17	0	5	1	25	8	3-3*01	31	1	0	4*01	14	4	1	2	3	0	0	0	0	0	0	0	0	0	0	0	0	0	0	0	1	2	3	0
.	Acute	NORMAL - healthy adult previously infected with RV	protein	.	Acute	AY686937	.	.	Rotavirus	IgG/IgA	h	4-34*01	8	2	23	1	2	0	31	10	3-10*01	31	15	5	5*02	12	4	1	2	3	0	0	0	0	0	0	0	0	0	0	0	0	0	0	0	1	2	3	0
.	Acute	NORMAL - healthy adult previously infected with RV	protein	.	Acute	AY686938	.	.	Rotavirus	IgG/IgA	h	4-31*01	5	1	16	0	1	0	9	3	4-4*01	16	7	2	6*03	26	8	4	5	9	0	4	4	2	2	4	0	3	3	2	7	9	0	0	0	8	21	29	2
.	Acute	NORMAL - healthy adult previously infected with RV	protein	.	Acute	AY686939	.	.	Rotavirus	IgG/IgA	h	4-4*02	8	2	11	0	1	0	8	2	5-24*01	20	0	1	6*02	15	5	1	3	4	1	0	1	0	0	0	0	0	0	0	0	0	0	0	0	2	3	5	2
.	Acute	Rotavirus	protein	.	Acute	AF452909	.	.	Rotavirus	.	h	4-30-4*01	8	2	10	0	3	0	13	4	3-10*01	31	4	1	4*02	2	0	1	4	5	0	2	2	6	0	6	0	0	0	0	1	1	.	.	.	7	7	14	0
.	Acute	Rotavirus	protein	.	Acute	AF452910	.	.	Rotavirus	.	h	4-59*01	3	1	13	0	10	3	10	2	6-13*01	21	0	0	3*02	16	5	2	4	6	0	2	2	0	1	1	0	4	4	1	7	8	0	0	0	3	18	21	2
.	Acute	Rotavirus	protein	.	Acute	AF452911	.	.	Rotavirus	.	h	3-49*03	7	2	13	0	2	0	5	1	3-16*01	37	2	0	6*03	23	7	0	0	0	0	0	0	0	1	1	0	0	0	0	0	0	0	0	0	0	1	1	0
.	Acute	Rotavirus	protein	.	Acute	AF452912	.	.	Rotavirus	.	h	4-31*03	7	2	14	0	3	0	19	5	5-12*01	23	6	1	4*02	7	2	1	3	4	0	0	0	0	0	0	0	0	0	1	0	1	0	0	0	2	3	5	0
.	Acute	Rotavirus	protein	.	Acute	AF452913	.	.	Rotavirus	.	h	5-51*01	7	2	13	0	0	0	5	1	3-16*01	37	2	0	6*03	25	8	0	2	2	0	0	0	0	0	0	0	1	1	0	0	0	0	0	0	0	3	3	0
.	Acute	Rotavirus	protein	.	Acute	AF452914	.	.	Rotavirus	.	h	4-39*01	7	2	12	0	3	0	9	2	2-2*01	31	3	0	4*02	14	4	0	1	1	0	0	0	0	0	0	0	0	0	0	0	0	0	0	0	0	1	1	2
.	Acute	Rotavirus	protein	.	Acute	AF452915	.	.	Rotavirus	.	h	3-74*02	0	0	8	0	0	0	11	3	3-3*01	31	9	2	4*02	4	1	0	0	0	0	0	0	0	0	0	0	2	2	2	0	2	0	0	0	2	2	4	2
.	Acute	Rotavirus	protein	.	Acute	AF452916	.	.	Rotavirus	.	h	3-30*03	8	2	20	0	7	2	25	8	2-2*01	31	8	2	1*01	12	4	0	2	2	0	1	1	0	0	0	0	0	0	0	1	1	0	1	1	0	5	5	3
.	Acute	Rotavirus	protein	.	Acute	AF452917	.	.	Rotavirus	.	h	4-31*03	5	1	11	0	3	0	9	2	5-12*01	23	5	1	4*02	11	3	1	3	4	0	0	0	0	0	0	0	0	0	0	0	0	0	0	0	1	3	4	0
.	Acute	Rotavirus	protein	.	Acute	AF452918	.	.	Rotavirus	.	h	3-48*03	4	1	17	0	3	0	24	7	2-2*02	21	8	2	3*02	12	4	0	2	2	0	0	0	0	0	0	0	0	0	0	0	0	0	0	0	0	2	2	0
.	Acute	Rotavirus	protein	.	Acute	AF452919	.	.	Rotavirus	.	h	3-30*04	5	1	15	0	1	0	21	7	6-19*01	21	9	3	4*02	9	3	0	1	1	0	0	0	0	0	0	0	0	0	0	0	0	0	0	0	0	1	1	1
.	Acute	Rotavirus	protein	.	Acute	AF452920	.	.	Rotavirus	.	h	3-9*01	6	2	14	0	7	2	20	6	2-15*01	31	3	1	4*02	6	2	2	4	6	0	3	3	0	0	0	0	4	4	2	7	9	0	2	2	4	20	24	4
.	Acute	Rotavirus	protein	.	Acute	AF452921	.	.	Rotavirus	.	h	1-46*01	6	2	14	0	11	3	10	3	1-26*01	20	1	0	4*02	14	4	1	4	5	0	0	0	0	0	0	1	1	2	0	0	0	1	0	1	3	5	8	0
.	Acute	Rotavirus	protein	.	Acute	AF452922	.	.	Rotavirus	.	h	4-4*02	4	1	18	0	11	3	13	4	3-10*01	31	8	2	5*02	17	5	0	0	0	0	1	1	0	1	1	0	1	1	1	1	2	0	0	0	1	4	5	0
.	Acute	Rotavirus	protein	.	Acute	AF452923	.	.	Rotavirus	.	h	4-61*02	5	2	16	0	5	1	8	2	3-3*01	31	1	0	6*03	29	9	1	3	4	0	0	0	0	1	1	0	0	0	0	0	0	0	0	0	1	4	5	1
.	Acute	Rotavirus	protein	.	Acute	AF452924	.	.	Rotavirus	.	h	1-46*01	4	1	14	0	8	2	9	3	7-27*01	11	8	2	3*02	13	4	0	2	2	0	0	0	0	0	0	0	1	1	0	0	0	0	0	0	0	3	3	0
.	Acute	Rotavirus	protein	.	Acute	AF452925	.	.	Rotavirus	.	h	4-30-2*01	.	.	.	.	.	.	.	.	.	.	.	.	.	.	.	1	4	5	0	1	1	0	0	0	0	0	0	0	0	0	.	.	.	1	5	6	.
.	Acute	Rotavirus	protein	.	Acute	AF452926	.	.	Rotavirus	.	h	1-46*01	7	2	11	0	3	0	9	2	4-17*01	16	0	0	4*02	14	4	0	3	3	0	2	2	0	2	2	1	3	4	1	5	6	0	0	0	2	15	17	2
.	Acute	Rotavirus	protein	.	Acute	AF452927	.	.	Rotavirus	.	h	4-31*03	7	2	18	0	5	1	28	9	2-2*01	31	2	0	5*02	12	4	0	1	1	0	3	3	0	1	1	0	2	2	4	2	6	0	0	0	4	9	13	3
.	Acute	Rotavirus	protein	.	Acute	AF452928	.	.	Rotavirus	.	h	1-69*01	8	2	12	0	6	1	13	4	3-22*01	31	3	1	5*02	6	2	0	7	7	0	5	5	2	0	2	1	2	3	1	8	9	0	0	0	4	22	26	2
.	Acute	Rotavirus	protein	.	Acute	AF452929	.	.	Rotavirus	.	h	1-46*01	6	2	14	0	9	3	15	5	6-13*01	21	8	2	5*02	4	1	0	2	2	2	1	3	0	0	0	0	0	0	1	2	3	0	0	0	3	5	8	2
.	Acute	Rotavirus	protein	.	Acute	AF452930	.	.	Rotavirus	.	h	4-39*01	7	2	14	0	3	0	19	5	1-26*01	20	5	1	4*02	8	2	0	4	4	2	2	4	0	2	2	0	1	1	1	4	5	0	0	0	3	13	16	2
.	Acute	Rotavirus	protein	.	Acute	AF452931	.	.	Rotavirus	.	h	3-72*01	6	2	14	0	10	3	14	4	3-22*01	31	4	1	4*02	8	2	0	19	19	0	0	0	1	0	1	0	0	0	1	2	2	0	0	0	2	21	23	1
.	Acute	Rotavirus	protein	.	Acute	AF452932	.	.	Rotavirus	.	h	1-69*06	6	2	14	0	3	1	6	2	1-1*01	17	3	1	6*02	24	8	0	1	1	0	0	0	0	0	0	0	0	0	0	0	0	0	0	0	0	1	1	0
.	Acute	Rotavirus	protein	.	Acute	AF452933	.	.	Rotavirus	.	h	1-46*01	5	1	17	0	12	3	14	4	1-26*01	20	5	1	3*02	15	5	0	2	2	0	0	0	0	0	0	0	0	0	1	1	2	0	0	0	1	3	4	0
.	Acute	Rotavirus	protein	.	Acute	AF452934	.	.	Rotavirus	.	h	4-61*01	6	2	14	0	8	2	13	4	6-19*01	21	6	2	4*02	9	3	0	0	0	0	0	0	0	0	0	0	0	0	0	0	0	0	0	0	0	0	0	0
.	Acute	Rotavirus	protein	.	Acute	AF452935	.	.	Rotavirus	.	h	3-48*03	6	2	8	0	2	0	7	2	1-1*01	17	5	1	4*02	4	1	0	1	1	1	2	3	1	1	2	0	3	3	1	3	4	0	0	0	3	10	13	1
.	Acute	Rotavirus	protein	.	Acute	AF452955	.	.	Rotavirus	.	h	4-39*01	.	.	.	.	.	.	.	.	.	.	.	.	.	.	.	4	4	8	0	6	6	0	3	3	0	4	4	1	8	9	.	.	.	5	25	30	.
.	Acute	Rotavirus	protein	.	Acute	AF452956	.	.	Rotavirus	.	h	3-33*01	8	2	19	0	8	2	16	4	4-4*01	16	2	0	6*02	23	7	1	1	2	1	2	3	0	0	0	1	0	1	3	0	3	0	0	0	6	3	9	0
.	Acute	Rotavirus	protein	.	Acute	AF452957	.	.	Rotavirus	.	h	3-30*01	8	2	14	0	4	1	11	3	6-13*01	21	11	3	4*02	8	2	1	3	4	1	1	2	1	2	3	1	3	4	3	5	8	0	1	1	7	15	22	3
.	Acute	Haemophilus Influenza A	protein		Acute	L21960	.	.	.	IgG	h	2-26*01	.	.	.	.	.	.	.	.	D6-19*01	.	.	.	J4*02	.	.	.	.	.	.	.	.	.	.	.	.	.	.	.	.	.	.	.	.	.	.	.	.
.	Acute	Haemophilus Influeza B	protein		Acute	L14820	.	.	capsular polysaccaride	.	h	3-23*04	.	.	.	.	.	.	.	.	.	.	.	.	J4*01	.	.	.	.	.	.	.	.	.	.	.	.	.	.	.	.	.	.	.	.	.	.	.	.
.	Acute	Haemophilus Influeza B	protein		Acute	L14818	.	.	capsular polysaccaride	.	h	3-15*02	.	.	.	.	.	.	.	.	.	.	.	.	.	.	.	.	.	.	.	.	.	.	.	.	.	.	.	.	.	.	.	.	.	.	.	.	.
.	Acute	Haemophilus Influeza B	protein		Acute	L14821	.	.	capsular polysaccaride	.	h	3-23*04	.	.	.	.	.	.	.	.	.	.	.	.	J6*01	.	.	.	.	.	.	.	.	.	.	.	.	.	.	.	.	.	.	.	.	.	.	.	.
.	Acute	Haemophilus Influeza B	protein		Acute	M86597	.	.	capsular polysaccaride	IgG	h	3-23*05	.	.	.	.	.	.	.	.	D2-15*01	.	.	.	J4*02	.	.	.	.	.	.	.	.	.	.	.	.	.	.	.	.	.	.	.	.	.	.	.	.
.	Acute	Haemophilus Influeza B	protein		Acute	X56527	.	.	capsular polysaccaride	IgG	h	3-49*04	.	.	.	.	.	.	.	.	.	.	.	.	J3*02	.	.	.	.	.	.	.	.	.	.	.	.	.	.	.	.	.	.	.	.	.	.	.	.
.	Acute	Meningitis	protein		Acute	M97802	.	.	epitope on class 5c outer membrane protein	IgG	h	1-46*01	.	.	.	.	.	.	.	.	D3-3*01	.	.	.	J4*02	.	.	.	.	.	.	.	.	.	.	.	.	.	.	.	.	.	.	.	.	.	.	.	.
.	Acute	Meningitis	protein		Acute	M97804	.	.	epitope on class 5c outer membrane protein	IgG	h	1-24*01	.	.	.	.	.	.	.	.	D3-3*01	.	.	.	J3*02	.	.	.	.	.	.	.	.	.	.	.	.	.	.	.	.	.	.	.	.	.	.	.	.
.	Acute	Rabies	protein		Acute	L08083	.	.	Rabies Virus - polysaccaride	IgG	h	3-23*01	.	.	.	.	.	.	.	.	D6-6*01	.	.	.	J4*02	.	.	.	.	.	.	.	.	.	.	.	.	.	.	.	.	.	.	.	.	.	.	.	.
.	Acute	Rabies	protein		Acute	L08085	.	.	Rabies Virus - polysaccaride	IgG	h	3-53*01	.	.	.	.	.	.	.	.	D3-9*01	.	.	.	J5*01	.	.	.	.	.	.	.	.	.	.	.	.	.	.	.	.	.	.	.	.	.	.	.	.
.	Acute	Rabies	protein		Acute	L08086	.	.	Rabies Virus - polysaccaride	IgG	h	1-69*01	.	.	.	.	.	.	.	.	D3-10*01	.	.	.	J5*01	.	.	.	.	.	.	.	.	.	.	.	.	.	.	.	.	.	.	.	.	.	.	.	.
.	Acute	Rabies	protein		Acute	L08087	.	.	Rabies Virus - polysaccaride	IgG	h	4-59*01	.	.	.	.	.	.	.	.	D3-3*02	.	.	.	J3*01	.	.	.	.	.	.	.	.	.	.	.	.	.	.	.	.	.	.	.	.	.	.	.	.
.	Acute	Rabies	protein		Acute	L08090	.	.	Rabies Virus - polysaccaride	IgG	h	3-23*01	.	.	.	.	.	.	.	.	D2-2*01	.	.	.	J3*01	.	.	.	.	.	.	.	.	.	.	.	.	.	.	.	.	.	.	.	.	.	.	.	.
.	Acute	Tetanus	protein		Acute	S55287	.	.	tetanus toxoid	IgG	h	3-23*01	.	.	.	.	.	.	.	.	D6-19*01	.	.	.	J5*02	.	.	.	.	.	.	.	.	.	.	.	.	.	.	.	.	.	.	.	.	.	.	.	.
.	Acute	Tetanus	protein		Acute	S55290	.	.	tetanus toxoid	IgG	h	3-23*01	.	.	.	.	.	.	.	.	.	.	.	.	.	.	.	.	.	.	.	.	.	.	.	.	.	.	.	.	.	.	.	.	.	.	.	.	.
.	Chronic	Epstein Barr	protein	.	Chronic	AJ504721	.	.	Epstein Barr Virus	.	h	3-33*01	7	2	16	0	5	1	22	7	3-10*01	31	5	1	4*02	9	3	3	4	7	0	5	5	0	2	2	2	2	4	3	6	9	1	0	1	9	19	28	3
.	Chronic	Epstein Barr	protein	.	Chronic	AJ504722	.	.	Epstein Barr Virus	.	h	3-33*01	7	2	16	0	5	1	22	7	3-10*01	31	5	1	4*02	9	3	3	4	7	0	5	5	0	2	2	2	2	4	3	6	9	1	0	1	9	19	28	3
.	Chronic	Hepatitis C	protein	.	Chronic	AJ236543	.	clone 1:7	Hepatitis C virus envelope glycoprotein (E2)	IgG	h	1-69*01	7	2	19	0	2	0	17	5	2-2*01	31	19	6	4*02	12	4	2	9	11	1	3	4	1	8	9	0	5	5	8	4	12	0	0	0	12	29	41	4
.	Chronic	Hepatitis C	protein	.	Chronic	AJ236544	.	clone 1:11	Hepatitis C virus envelope glycoprotein (E2)	IgG	h	1-69*01	8	2	20	0	8	2	26	8	2-15*01	31	8	2	1*01	10	3	2	6	8	0	3	3	1	0	1	1	5	6	2	5	7	0	1	1	6	20	26	2
.	Chronic	Hepatitis C	protein	.	Chronic	AJ236545	.	clone L1	Hepatitis C virus envelope glycoprotein (E2)	IgG	h	3-33*01	8	2	17	0	5	1	15	4	1-26*01	20	15	4	4*02	8	2	0	3	3	0	3	3	0	1	1	0	2	2	1	5	6	0	1	1	1	15	16	3
.	Chronic	Hepatitis C	protein	.	Chronic	AJ236546	.	clone L3	Hepatitis C virus envelope glycoprotein (E2)	IgG	h	3-30*19	8	2	18	0	24	7	12	3	3-10*01	31	10	3	4*02	0	0	1	3	4	0	4	4	0	1	1	3	2	5	3	10	13	0	1	1	7	21	28	2
.	Chronic	Hepatitis C	protein	.	Chronic	AJ236547	.	clone A8	Hepatitis C virus envelope glycoprotein (E2)	IgG	h	4-4*02	6	2	19	0	20	6	12	3	3-10*01	31	4	1	3*02	15	5	0	4	4	1	2	3	2	0	2	1	4	5	2	10	12	0	0	0	6	20	26	4
.	Chronic	Hepatitis C	protein	.	Chronic	AJ236548	.	clone A12	Hepatitis C virus envelope glycoprotein (E2)	IgG	h	1-69*01	4	1	19	0	15	4	21	6	2-15*01	31	4	0	5*02	13	4	2	6	8	1	4	5	2	3	5	2	1	3	6	3	9	0	0	0	13	17	30	4
.	Chronic	Hepatitis B	protein	.	Chronic	AB012909	.	CL4	Hepatitis B surface antigen	IgG	h	3-30*04	5	1	11	0	1	0	13	4	5-5*01	20	4	0	4*02	10	3	0	4	4	0	1	1	0	4	4	1	1	2	2	7	9	0	0	0	3	17	20	3
.	Chronic	Hepatitis B	protein	.	Chronic	AB027441	.	clone 303-15H	Hepatitis B surface antigen	IgG	h	3-30*04	0	0	13	0	15	5	12	4	4-17*01	16	1	0	4*02	9	3	0	1	1	0	2	2	1	0	1	0	3	3	3	8	11	0	3	3	4	17	21	3
.	Chronic	Hepatitis B	protein	.	Chronic	AB027443	.	clone 305-15H	Hepatitis B surface antigen	IgG	h	3-21*01	7	2	11	0	0	0	11	3	1-26*01	20	1	0	5*02	14	4	1	4	5	1	3	4	0	1	1	0	3	3	7	2	9	0	0	0	9	13	22	2
.	Chronic	Hepatitis B	protein	.	Chronic	AB027445	.	clone308-09H	Hepatitis B surface antigen	IgG	h	3-20*01	4	1	21	0	14	4	8	2	3-3*01	31	14	4	6*03	23	7	0	3	3	0	2	2	0	3	3	0	1	1	1	2	3	0	0	0	1	11	12	0
.	Chronic	Hepatitis B	protein	.	Chronic	AB027447	.	clone308-19H	Hepatitis B surface antigen	IgG	h	4-39*01	7	2	21	0	9	2	15	4	3-10*01	31	14	4	6*03	18	6	3	6	9	2	5	7	1	0	1	1	5	6	7	7	14	0	1	1	14	24	38	3
.	Chronic	Hepatitis B	protein	.	Chronic	AF027159	.	T6J/g	Hepatitis B surface antigen	IgG	h	3-30*04	5	1	11	0	1	0	13	4	5-5*01	20	4	0	4*02	10	3	0	1	1	0	1	1	0	4	4	1	1	2	2	7	9	0	0	0	3	14	17	3
.	Chronic	Hepatitis B	protein	.	Chronic	AF051100	.	.	Hepatitis B surface antigen	IgG	h	1-69*06	6	2	13	0	1	0	10	2	3-16*02	37	7	2	6*02	15	5	1	2	3	0	4	4	2	1	3	0	3	3	1	6	7	0	0	0	4	16	20	1
.	Chronic	Hepatitis B	protein	.	Chronic	AF400158	.	.	Hepatitis B surface antigen	IgG	h	4-4*07	7	2	10	0	5	1	9	3	3-10*01	31	0	0	4*02	9	3	0	0	0	0	5	5	0	0	0	0	2	2	1	1	2	0	0	0	1	8	9	0
.	Chronic	Hepatitis B	protein	.	Chronic	AF455922	.	clone 12	Hepatitis B surface antigen	.	h	3-23*04	7	2	15	0	9	2	12	3	2-15*01	31	4	0	4*02	13	4	1	2	3	0	1	1	0	3	3	1	3	4	0	5	5	0	0	0	2	14	16	2
.	Chronic	Hepatitis B	protein	.	Chronic	AF455923	.	clone 14	Hepatitis B surface antigen	.	h	1-46*01	7	2	16	0	5	1	20	6	3-22*01	31	3	0	5*02	13	4	1	3	4	0	0	0	0	0	0	0	0	0	0	0	0	0	0	0	1	3	4	0
.	Chronic	Hepatitis B	protein	.	Chronic	AF455924	.	clone 15	Hepatitis B surface antigen	.	h	3-23*01	8	2	14	0	10	3	12	4	6-13*01	21	1	0	4*02	11	3	1	0	1	0	0	0	0	1	1	1	2	3	2	0	2	0	0	0	4	3	7	0
.	Chronic	Hepatitis B	protein	.	Chronic	AF455925	.	clone 31	Hepatitis B surface antigen	.	h	3-49*03	7	2	20	0	21	6	12	3	5-12*01	23	6	1	4*02	14	4	1	0	1	0	0	0	0	1	1	0	0	0	0	0	0	0	0	0	1	1	2	1
.	Chronic	Herpes Simplex Virus	protein	.	Chronic	Y17770	.	rFab-FE/Hk19	Herpes Simplex Virus type 1	.	h	3-33*01	6	2	14	0	0	0	9	3	6-25*01	18	6	2	6*02	21	7	1	3	4	0	3	3	1	1	2	0	6	6	3	4	7	0	1	1	5	18	23	0
.	Chronic	Herpes Simplex Virus	protein	.	Chronic	Y17783	.	rFab-FE/Hk38	Herpes Simplex Virus type 1	.	h	1-24*01	6	2	19	0	6	2	12	4	5-24*01	20	6	2	6*02	27	9	0	14	14	0	5	5	0	0	0	0	3	3	1	11	12	1	0	1	2	33	35	0
.	Chronic	Herpes Simplex Virus	protein	.	Chronic	Y17784	.	rFab-FE/Hk45	Herpes Simplex Virus type 1	.	h	1-24*01	6	2	19	0	6	2	12	4	5-24*01	20	6	2	6*02	27	9	0	14	14	0	5	5	0	0	0	0	2	2	1	2	3	1	0	1	2	23	25	0
.	Chronic	Herpes Simplex Virus	protein	.	Chronic	Y17785	.	rFab-FE/Hk61	Herpes Simplex Virus type 1	.	h	4-59*02	6	2	16	0	15	5	11	3	3-9*01	31	0	0	6*02	16	5	1	4	5	0	3	3	2	3	5	0	2	2	3	8	11	0	0	0	6	20	26	1
.	Chronic	Herpes Simplex Virus	protein	.	Chronic	Y17772	.	rFab-FE/Hk21	Herpes Simplex Virus type 1 & type 2	IgG	h	4-34*01	8	2	20	0	2	0	22	6	2-21*02	28	20	6	4*01	8	2	0	6	6	1	3	4	1	1	2	0	2	2	1	6	7	0	0	0	3	18	21	1
.	Chronic	Cytomegalovirus	protein	.	Chronic	E10697	.	.	human cytomegalovirus 65kD antigen	IgG	h	4-39*01	6	2	18	0	11	3	23	7	3-9*01	31	11	3	4*02	3	1	0	0	0	0	3	3	2	2	4	0	0	0	0	2	2	0	0	0	2	7	9	1
.	Chronic	Cytomegalovirus	protein	.	Chronic	S80750	.	4D4	human cytomegalovirus glycoprotein B	IgG	h	1-18*01	8	2	18	2	6	1	19	5	5-12*01	23	10	3	4*02	9	3	1	9	10	0	3	3	1	3	4	0	4	4	2	5	7	0	1	1	4	25	29	1
.	Chronic	Hepatitis B	protein	.	Chronic	L03677	.	.	surface Ag of the hepatitis B virus	IgG	h	4-4*07	.	.	9	.	.	.	.	.	3-9*01	.	.	.	4*02	.	.	.	.	.	.	.	.	.	.	.	.	.	.	.	.	.	.	.	.	.	.	.	.
.	Chronic	Herpes Simplex Virus	protein	.	Chronic	M97920	.	.	anti-virus	IgG	h	3-23*01	.	.	17	.	.	.	.	.	5-24*01	.	.	.	6*02	.	.	.	.	.	.	.	.	.	.	.	.	.	.	.	.	.	.	.	.	.	.	.	.
.	Chronic	Herpes Simplex Virus	protein	.	Chronic	M97921	.	.	anti-virus	IgG	h	4-39*01	.	.	20	.	.	.	.	.	3-10*01	.	.	.	5*02	.	.	.	.	.	.	.	.	.	.	.	.	.	.	.	.	.	.	.	.	.	.	.	.
.	Chronic	Vericella-zoster virus	protein	.	Chronic	M97919	.	.	anti-virus	IgG	h	1-18*01	.	.	17	.	.	.	.	.	1-26*01	.	.	.	3*02	.	.	.	.	.	.	.	.	.	.	.	.	.	.	.	.	.	.	.	.	.	.	.	.
.	Chronic	Cytomegalovirus	protein	.	Chronic	M20003	.	.	nuetralizing anti-cytomegalovirus antibody	IgG1	h	1-69*01	.	.	25	.	.	.	.	.	2-2*01	.	.	.	6*02	.	.	.	.	.	.	.	.	.	.	.	.	.	.	.	.	.	.	.	.	.	.	.	.
.	Chronic	Cytomegalovirus	protein	.	Chronic	L26531	.	.	epitope of glycoprotein gp58	IgG	h	5-51*01	.	.	14	.	.	.	.	.	3-22*01	.	.	.	4*02	.	.	.	.	.	.	.	.	.	.	.	.	.	.	.	.	.	.	.	.	.	.	.	.
.	Chronic	Cytomegalovirus	protein	.	Chronic	L26533	.	.	epitope of glycoprotein gp58	IgG	h	3-30-3*01	.	.	17	.	.	.	.	.	6-19*01	.	.	.	4*02	.	.	.	.	.	.	.	.	.	.	.	.	.	.	.	.	.	.	.	.	.	.	.	.
.	Chronic	Cytomegalovirus	protein	.	Chronic	L26535	.	.	epitope of glycoprotein gp58	IgG	h	4-31*03	.	.	14	.	.	.	.	.	1-7*01	.	.	.	4*02	.	.	.	.	.	.	.	.	.	.	.	.	.	.	.	.	.	.	.	.	.	.	.	.
.	Chronic	Cytomegalovirus	protein	.	Chronic	L26537	.	.	epitope of glycoprotein gp58	IgG	h	5-51*01	.	.	20	.	.	.	.	.	3-9*01	.	.	.	3*01	.	.	.	.	.	.	.	.	.	.	.	.	.	.	.	.	.	.	.	.	.	.	.	.
.	Chronic	Cytomegalovirus	protein	.	Chronic	L26539	.	.	epitope of glycoprotein gp58	IgG	h	5-51*01	.	.	21	.	.	.	.	.	2-2*02	.	.	.	6*02	.	.	.	.	.	.	.	.	.	.	.	.	.	.	.	.	.	.	.	.	.	.	.	.
.	Chronic	Cytomegalovirus	protein	.	Chronic	L37310	.	.	epitope of glycoprotein gp116	IgG	h	3-30*04	.	.	16	.	.	.	.	.	3-9*01	.	.	.	4*02	.	.	.	.	.	.	.	.	.	.	.	.	.	.	.	.	.	.	.	.	.	.	.	.
.	Chronic	Cytomegalovirus	protein	.	Chronic	L26894	.	.	anti pp65 viral protein	IgG	h	3-30-3*01	.	.	16	.	.	.	.	.	3-22*01	.	.	.	4*02	.	.	.	.	.	.	.	.	.	.	.	.	.	.	.	.	.	.	.	.	.	.	.	.
.	Chronic	Cytomegalovirus	protein	.	Chronic	L26892	.	.	anti pp65 viral protein	IgG	h	1-46*01	.	.	15	.	.	.	.	.	3-22*01	.	.	.	4*02	.	.	.	.	.	.	.	.	.	.	.	.	.	.	.	.	.	.	.	.	.	.	.	.
.	Chronic	Cytomegalovirus	protein	.	Chronic	L26898	.	.	anti pp65 viral protein	IgG	h	3-21*02	.	.	11	.	.	.	.	.	2-8*01	.	.	.	4*02	.	.	.	.	.	.	.	.	.	.	.	.	.	.	.	.	.	.	.	.	.	.	.	.
Misaligned Antibodies
misalignment	Chronic	HIV	protein	.	HIV	.	misaligned at FR2	21h	gp120 envelope protein CD4 binding site	.	h	3-11*03	6	2	16	0	21	7	10	3	4-17*01	16	1	0	5*02	10	3	2	2	4	0	0	0	0	35	35	0	7	7	3	3	6	0	0	0	5	47	52	2
misalignment/pos. recombination	Chronic	HIV	protein	.	HIV	L03151	misaligned at FR1, pos. recomb CDR1 9/24bp mut, 4 aa change / CDR2 8/24bp mut, 4 aa change / FR3 21/114bp mut, 10 aa change	b14	gp120 envelope protein CD4 binding site	IgG	h	1-69*06	6	2	20	0	2	0	11	3	1-1*01	17	28	8	3*02	12	4	1	46	47	2	7	9	6	3	9	2	6	8	4	17	21	0	0	0	15	79	94	3
misalignment	Chronic	HIV	protein	.	HIV	L03155	misaligned at FR1/CDR1, pos. recomb CDR2 8/24bp mut, 4 aa change	b1	gp120 envelope protein CD4 binding site	IgG	h	1-69*06	6	2	20	0	2	0	11	3	4-23*01	19	28	8	3*01	13	4	1	46	47	2	7	9	6	3	9	2	6	8	4	17	21	0	0	0	15	79	94	3
misalignment/pos. recomb.	Chronic	HIV	protein	.	HIV	L03161	pos. recomb at FR1/CDR1, CDR2 7/24bp mut, 4 aa change, FR3 19/114bp mut 9 aa change	b24	gp120 envelope protein CD4 binding site	IgG	h	1-69*01	8	2	20	0	0	0	11	3	4-23*01	19	28	8	3*01	13	4	2	48	50	1	9	10	3	2	5	1	6	7	6	13	19	0	0	0	13	78	91	3
misalignment/pos. recomb.	Chronic	HIV	protein	.	HIV	L09084	misalignment/pos. recomb FR1/CDR1, pos. recomb CDR2 8/24 bp mut, 3 aa change, FR3 27/114 bp mut, 12 aa change	b2	gp120 envelope protein CD4 binding site	IgG	h	1-69*01	8	2	20	0	0	0	11	3	4-23*01	19	29	9	3*01	13	4	2	48	50	1	10	11	5	1	6	4	4	8	6	21	27	0	0	0	18	84	102	3
misalignment/pos. recomb.	Chronic	HIV	protein	.	HIV	L10139	misaligned/pos. recomb at FR1/CDR1, pos recomb CDR2 8/24 bp mut 3 aa change, FR3 27/114 bp mut, 12 aa change	B2	gp120 envelope protein CD4 binding site	IgG	h	1-69*01	8	2	20	0	0	0	11	3	4-23*01	19	28	8	3*01	13	4	2	48	50	1	10	11	5	1	6	4	4	8	6	21	27	1	0	1	19	84	103	3
misalignment /pos. recomb.	Chronic	HIV	protein	.	HIV	L10140	misaligned at FR1/CDR1, pos recomb CDR2 7/28 bp mut, 3 aa change, FR3 26/114 bp mut, 13 aa change	B30	gp120 envelope protein CD4 binding site	IgG	h	1-69*01	8	2	20	0	9	2	10	3	4-23*01	19	20	6	3*02	13	4	2	49	51	1	10	11	2	2	4	3	4	7	6	20	26	0	1	1	14	86	100	3
misalignment	Chronic	HIV	protein	.	HIV	L33427	misaligned at end of CDR1, pos recomb and misalign at FR3, pos recomb CDR2 14/21bp mut, 5 aa change	BP.2.5 (clone 5)	gp120 V3 loop	IgM	h	4-61*02	.	.	18	.	.	.	.	.	.	.	.	.	.	.	.	0	0	0	0	4	4	1	3	4	3	11	14	0	91	91	.	.	.	4	96	100	.
misalignment	Chronic	HIV	protein	.	HIV	.	misaligned at FR2, CDR2, pos recomb CDR1 8/24 bp mut, 4 aa change	K14	gp41	IgG	h	3-23*01	6	2	13	0	9	3	11	3	6-13*01	21	3	0	4*02	10	3	2	1	3	0	8	8	1	35	36	3	9	12	2	6	8	0	1	1	8	60	68	1
misalignment	Autoimmune	SLE	non protein	.	Autoimmune	X70468	misaligned at FR1 ,CDR1	1X7RG1	ds DNA	IgA	h	3-48*01	8	2	9	3	0	0	9	2	4-17*01	16	4	0	4*02	4	1	2	43	45	0	8	8	4	0	4	0	3	3	3	1	4	1	0	1	10	55	65	0
misalignment	Autoimmune	SLE	non protein	.	Autoimmune	X70467	misaligned at FR3, pos recomb. CDR1 2/8 aa changed, CDR2 3/7 aa changed	I-2A	ds DNA	IgG	h	3-30-3*01	5	1	15	0	11	3	16	4	2-15*01	31	4	1	4*02	9	3	0	0	0	2	2	4	0	3	3	0	4	4	1	34	35	0	0	0	3	43	46	4
misalignment	Autoimmune	SLE	non protein	.	Autoimmune	M17749	misaligned at FR2	18/9	DNA	IgM	h	3-23*01	7	2	18	0	11	3	21	7	3-10*01	31	1	0	5*02	14	4	0	0	0	0	0	0	0	25	25	0	0	0	0	0	0	0	0	0	0	25	25	0
misalignment	Autoimmune	unknown	protein	.	Autoimmune	Z18324	misaligned at CDR2/FR3	.	myelin-associated glycoprotein (MAG) [multiple sclerosis]	IgM	h	3-21*01	0	0	12	0	11	3	14	4	5-5*01	20	4	0	4*02	7	2	0	0	0	0	1	1	7	7	0	1	9	10	2	75	77	0	0	0	10	85	95	0
misalignment	Acute	Pseudomonas aeruginosa	non protein	.	Acute	E07732	misaligned at FR3, pos recom. CDR2 5/7 aa changed	.	Pseudomonas aeruginosa (I type) lipopolysaccharide [human]	.	h	3-74*01	5	1	7	0	3	0	10	3	4-17*01	16	2	0	4*02	1	0	1	3	4	0	3	3	0	5	5	0	9	9	7	23	31	1	0	1	9	44	53	1
misalignment	Acute	VACCINE - Streptococcus pneumoniae polysaccharide vaccine	non protein	.	Acute	AF485435	misaligned at FR1	018.6G5H	Streptococcus pneumonia (serotype 23F) (capsular polysaccharide)	IgG	h	3-7*02	8	2	10	0	0	0	10	3	5-24*01	20	4	0	4*02	10	3	1	4	5	1	15	16	0	34	34	0	17	17	2	6	8	0	1	1	4	77	81	2
misalignment	Acute	VACCINE - Streptococcus pneumoniae polysaccharide vaccine	non protein	.	Acute	AY423169	misaligned/pos. recomb at FR3, pos. recomb CDR1 3/8 aa changed, CDR2 5/7 aa changed	003.1H8	Stretptococcus pneumonia (type 6B) (capsular polysaccharide)	IgA	h	3-15*05	0	0	15	0	11	3	9	3	2-8*01	31	22	7	5*02	5	1	1	2	3	3	4	7	1	7	8	2	5	7	3	79	82	0	1	1	10	98	108	0
misalignment	Acute	VACCINE - Streptococcus pneumoniae polysaccharide vaccine	non protein	.	Acute	AY423170	misaligned/pos. recomb at FR3, pos. recomb CDR1 4/8 aa changed, CDR2 3/7aa changed	003.4C5	Stretptococcus pneumonia (type 6B) (capsular polysaccharide)	IgG	h	3-15*05	0	0	15	0	11	3	9	3	2-8*01	31	24	8	5*02	3	1	2	2	4	1	6	7	2	7	9	1	5	6	4	75	79	0	1	1	10	96	106	0
misalignment	Acute	VACCINE - Streptococcus pneumoniae polysaccharide vaccine	non protein	.	Acute	AY423171	misaligned/pos. recomb at FR3 pos recomb CDR1 3/8 aa changed, CDR2 3/7aa changed	003.4D7	Stretptococcus pneumonia (type 6B) (capsular polysaccharide)	IgG	h	3-15*05	0	0	15	0	17	5	12	4	4-4*01	16	15	5	5*02	3	1	2	2	4	2	3	5	2	7	9	1	4	5	4	75	79	0	1	1	11	92	103	3
misalignment	Acute	VACCINE - Streptococcus pneumoniae polysaccharide vaccine	non protein	.	Acute	AY423172	misaligned/pos. recomb at FR3 pos recomb CDR1 3/8 aa changed, CDR2 5/7 aa changed	003.5H11	Stretptococcus pneumonia (type 6B) (capsular polysaccharide)	IgG	h	3-15*05	0	0	15	0	7	1	8	2	3-10*02	31	31	9	4*02	1	0	1	2	3	0	4	4	1	4	5	0	6	6	3	73	76	0	1	1	5	90	95	0
misalignment	Acute	VACCINE - Streptococcus pneumoniae polysaccharide vaccine	non protein	.	Acute	AY423173	misaligned/pos.recomb at FR3 pos recomb CDR1 4/8 aa changed, CDR2 4/7 aa changed	003.6A1	Stretptococcus pneumonia (type 6B) (capsular polysaccharide)	IgG	h	3-15*05	0	0	15	0	8	2	14	4	1-20*01	17	14	4	5*02	11	3	0	1	1	1	4	5	0	3	3	1	4	5	2	77	79	0	1	1	4	90	94	3
misalignment	Acute	VACCINE - Streptococcus pneumoniae polysaccharide vaccine	non protein	.	Acute	AY423174	misaligned/pos. recomb at FR3 pos. recomb at CDR1 4/8 aa changed CDR2 5/7 aa changed	003.6A2	Stretptococcus pneumonia (type 6B) (capsular polysaccharide)	IgG	h	3-15*05	0	0	15	0	27	8	13	3	3-9*01	31	4	1	5*02	3	1	3	1	4	1	5	6	1	5	6	0	6	6	2	74	76	0	1	1	7	92	99	3
misalignment	Acute	VACCINE - Streptococcus pneumoniae polysaccharide vaccine	non protein	.	Acute	AY423175	misaligned/pos. recomb at FR3 pos. recomb CDR1 5/8 aa changed, 5/7 aa changed	003.6B2	Stretptococcus pneumonia (type 6B) (capsular polysaccharide)	IgG	h	3-15*05	0	0	15	0	27	8	13	3	3-9*01	31	4	1	5*02	3	1	4	3	7	1	6	7	1	5	6	0	6	6	2	74	76	0	1	1	8	95	103	3
misalignment	Acute	VACCINE - Streptococcus pneumoniae polysaccharide vaccine	non protein	.	Acute	AY423176	misaligned/pos. recomb at FR3 pos recomb CDR1 3/8 aa changed, 3/7 aa changed	003.6F2	Stretptococcus pneumonia (type 6B) (capsular polysaccharide)	IgG	h	3-15*05	0	0	15	0	17	5	12	4	4-4*01	16	15	5	5*02	3	1	2	2	4	2	3	5	2	7	9	1	4	5	4	75	79	0	1	1	11	92	103	3
misalignment	Acute	VACCINE - Streptococcus pneumoniae polysaccharide vaccine	non protein	.	Acute	AY423188	misaligned at CDR1/FR2	010.8D9	Stretptococcus pneumonia (type 6B) (capsular polysaccharide)	IgA	h	3-15*01	3	1	8	0	0	0	9	3	5-5*01	20	9	3	4*02	3	1	0	0	0	0	17	17	1	30	31	1	5	6	2	2	4	0	1	1	4	55	59	2
misalignment	Acute	VACCINE - TTd Vaccine (Pasteur Merieux Serums & Vaccins)	protein	.	Acute	S83240	misalinged at FR3, pos recomb CDR1 5/8 aa changed, CDR2 5/7 aa changed	.	tetanus toxoid	.	h	3-33*01	0	0	12	0	1	0	13	4	5-24*01	20	18	6	4*01	6	2	3	8	11	0	10	10	0	2	2	0	9	9	4	35	40	2	6	8	6	60	66	4
misalignment	Acute	VACCINE - Heptavax ((1986) Recombivax (1990))	protein	.	Acute	M88318	misaligned at FR2	JMa	Hepatitis B surface antigen (human)	.	h	4-39*01	7	2	21	0	12	3	22	6	3-10*01	31	15	4	3*02	10	3	0	8	8	2	0	2	1	21	22	2	2	4	1	6	7	0	0	0	6	37	43	3
misalignment	Acute	Rotavirus	protein	.	Acute	AY686878	misaligned at FR2/CDR2	.	Rotavirus	.	h	4-39*01	8	2	21	0	19	6	10	3	3-22*01	31	12	3	4*02	14	4	1	4	5	0	0	0	0	36	36	1	15	16	0	0	0	1	0	1	3	55	58	0
misalignment	Acute	Rotavirus	protein	.	Acute	AY686930	pos. recomb. At FR3	.	Rotavirus	.	h	4-4*01	.	.	.	.	.	.	.	.	.	.	.	.	.	.	.	0	1	1	0	0	0	0	0	0	0	0	0	1	81	82	.	.	.	1	85	86	.
misalignment	Chronic	Hepatitis C	protein	.	Chronic	AJ236542	misaligned at FR3	clone 1:5	Hepatitis C virus envelope glycoprotein (E2)	IgG	h	1-69*01	0	0	25	0	33	10	26	8	2-15*01	31	5	1	1*01	13	4	1	7	8	0	3	3	1	2	3	0	3	3	5	75	80	.	.	.	5	88	93	3
misalignment	Non-Productive Controls	.	no antigen	.	.	Z80528	misaligned at FR3	BF2P3-g3B07np	.	IgM	h	3-33*02	.	.	.	.	.	.	.	.	.	.	.	.	.	.	.	0	1	1	1	0	1	0	0	0	0	0	0	1	33	34	.	.	.	2	34	36	.
misalignment	Non-Productive Controls	.	no antigen	.	.	Z80532	misaligned at FR3	BF2P3-g3C07np	.	IgM	h	3-30*03	7	2	18	0	6	1	14	4	4-17*01	16	0	0	6*02	27	9	0	0	0	0	0	0	0	0	0	0	0	0	2	33	35	0	1	1	2	34	36	0
misalignment	Non-Productive Controls	.	no antigen	.	.	Z80668	misalinged at FR1	BF2N2-g3f11np	.	IgM	h	3-h*01	0	0	14	0	3	0	20	6	2-15*01	31	12	3	4*01	8	2	2	30	32	0	16	16	0	37	37	0	8	8	6	13	19	0	0	0	8	104	112	2
misalignment	Non-Productive Controls	.	no antigen	.	.	Z80708	misaligned at FR3 (insertion?)	BF2N1-g4A11np	.	IgM	h	4-34*01	0	0	10	0	7	2	10	2	4-17*01	16	4	1	4*01	9	3	0	2	2	0	3	3	0	0	0	0	1	1	3	53	56	0	2	2	3	61	64	1
misalignment	Non-Productive Controls	.	no antigen	.	.	Z80709	misaligned at FR3	BF2N1-g4A12np	.	IgM	h	4-30*2-01	0	0	26	0	23	7	23	7	2-2*01	31	21	6	6*02	10	3	0	0	0	1	4	5	0	2	2	0	3	3	5	61	66	0	0	0	6	70	76	2
misalignment	Acute	Rotavirus	protein	.	Acute	AY686930	pos. recomb. At FR3	.	randomly selected, no specificity	IgG/IgA	h	4-4*01	.	.	.	.	.	.	.	.	.	.	.	.	.	.	.	0	1	1	0	0	0	0	0	0	0	0	0	1	81	82	.	.	.	1	85	86	.
pos. recomb.	Non-Productive Controls	.	no antigen	.	.	Z80533	pos. recomb. At FR3 (15/38 aa changed)	BF2N1-g4E10np	.	IgM	h	4-59*01	.	.	.	.	.	.	.	.	.	.	.	.	.	.	.	0	1	1	0	1	1	0	0	0	1	2	3	4	25	29	0	0	0	5	29	34	.
pos. recomb.	Autoimmune	unknown	protein	.	Autoimmune	Z18320	pos. recomb. At FR3 18/38 aa changed	.	myelin-associated glycoprotein (MAG) [multiple sclerosis]	IgM	h	4-61*02	1	0	2	0	0	0	.	.	.	.	0	0	3*02	5	1	0	0	0	0	0	0	0	0	0	0	0	0	2	39	41	0	0	0	2	39	41	.
Excluded Antibodies	.	.	.	.	.	.	.	.	.	.	.	.	.	.	.	.	.	.	.	.	.	.	.	.	.	.	.	.	.	.	.	.	.	.	.	.	.	.	.	.	.	.	.	.	.	.	.	.	.
.	Autoimmune	NORMAL 130 d old fetus	non protein	.	Autoimmune	.	.	L16	ss DNA	IgM	h	6-1*01	8	2	10	0	0	0	7	2	7-27*01	11	0	0	3*02	15	5	1	0	1	0	0	0	0	0	0	0	0	0	1	0	1	0	0	0	2	0	2	0
.	Autoimmune	NORMAL 130 d old fetus	non protein	.	Autoimmune	.	.	ML1	ss DNA	IgM	h	6-1*01	8	2	10	0	3	0	7	2	7-27*01	11	2	0	4*02	10	3	1	0	1	0	0	0	0	0	0	0	0	0	1	0	1	0	0	0	2	0	2	1
.	Other	NORMAL-healthy child	protein	.	Autoimmune	Z46382	.	.	Sm	IgM	h	3-23*01	8	2	13	0	6	1	16	5	3-3*01	31	3	1	4*02	6	2	0	0	0	0	0	0	0	0	0	0	0	0	0	0	0	0	0	0	0	0	0	0
.	Other	NORMAL-healthy child	protein	.	Autoimmune	Z46379	.	.	Sm	IgM	h	3-33*01	8	2	21	0	4	1	22	7	3-22*01	31	0	0	6*02	29	9	0	0	0	0	0	0	0	0	0	0	0	0	0	0	0	0	0	0	0	0	0	0
.	Other	NORMAL-healthy child	protein	.	Autoimmune	Z46348	.	.	Sm	IgM	h	1-2*02	5	1	9	0	6	1	10	3	3-9*01	31	1	0	4*02	5	1	0	0	0	0	0	0	0	0	0	0	0	0	0	0	0	0	0	0	0	0	0	1
.	Autoimmune	NORMAL	non protein	.	Autoimmune	M27127	.	AB47	ss DNA RF	IgM	h	7-4-1*02	5	1	12	0	5	1	12	3	6-19*01	21	2	0	4*02	11	3	0	0	0	0	2	2	1	1	2	0	2	2	2	0	2	0	0	0	3	5	8	2
.	Acute	NORMAL - healthy adult previously infected with RV	protein	.	Acute	AY686868	.	.	randomly selected, no specificity	IgG/IgA	h	3-23*04	8	2	17	0	9	2	17	5	1-26*01	20	2	0	5*02	15	5	0	0	0	0	0	0	0	2	2	0	1	1	0	2	2	0	0	0	0	5	5	3
.	Acute	NORMAL - healthy adult previously infected with RV	protein	.	Acute	AY686869	.	.	randomly selected, no specificity	IgG/IgA	h	4-61*02	8	2	12	0	1	0	11	3	4-23*01	19	6	1	4*02	10	3	0	1	1	0	1	1	1	0	1	0	4	4	0	2	2	0	0	0	1	8	9	1
.	Acute	NORMAL - healthy adult previously infected with RV	protein	.	Acute	AY686870	.	.	randomly selected, no specificity	IgG/IgA	h	4-4*02	8	2	23	0	17	5	25	7	2-2*01	31	3	0	3*02	16	5	0	0	0	0	0	0	0	0	0	0	0	0	0	0	0	0	0	0	0	0	0	0
.	Acute	NORMAL - healthy adult previously infected with RV	protein	.	Acute	AY686871	.	.	randomly selected, no specificity	IgG/IgA	h	4-39*01	8	2	14	0	9	2	8	2	3-3*01	31	7	1	4*02	10	3	1	4	5	0	3	3	0	5	5	0	3	3	2	0	2	0	0	0	3	15	18	0
.	Acute	NORMAL - healthy adult previously infected with RV	protein	.	Acute	AY686872	.	.	randomly selected, no specificity	IgG/IgA	h	3-74*01	8	2	12	0	8	2	10	2	5-12*01	23	2	0	4*02	8	2	2	3	5	2	2	4	0	1	1	0	2	2	1	3	4	0	0	0	5	11	16	2
.	Acute	NORMAL - healthy adult previously infected with RV	protein	.	Acute	AY686873	.	.	randomly selected, no specificity	IgG/IgA	h	1-69*09	6	2	18	0	19	6	22	6	3-22*01	31	2	0	5*01	5	1	0	0	0	1	2	3	2	1	3	1	3	4	0	4	4	0	0	0	4	10	14	1
.	Acute	NORMAL - healthy adult previously infected with RV	protein	.	Acute	AY686874	.	.	randomly selected, no specificity	IgG/IgA	h	3-15*01	0	0	12	0	7	2	14	4	5-24*01	20	10	3	5*02	5	1	1	0	1	0	2	2	0	0	0	0	3	3	3	11	14	0	3	3	4	19	23	4
.	Acute	NORMAL - healthy adult previously infected with RV	protein	.	Acute	AY686875	.	.	randomly selected, no specificity	IgG/IgA	h	3-30*04	5	1	24	0	11	3	16	4	3-10*01	31	14	4	6*02	26	8	0	4	4	0	2	2	2	2	4	0	4	4	2	5	7	1	0	1	5	17	22	3
.	Acute	NORMAL - healthy adult previously infected with RV	protein	.	Acute	AY686876	.	.	randomly selected, no specificity	IgG/IgA	h	5-51*01	8	2	15	0	1	0	14	4	6-19*01	21	9	2	5*02	13	4	0	2	2	1	4	5	0	1	1	3	3	6	1	5	6	0	0	0	5	15	20	3
.	Acute	NORMAL - healthy adult previously infected with RV	protein	.	Acute	AY686877	.	.	randomly selected, no specificity	IgG/IgA	h	1-3*01	5	1	22	0	7	2	17	5	6-19*01	21	22	7	6*02	15	5	2	0	2	1	0	1	0	0	0	0	2	2	3	1	4	0	0	0	6	3	9	4
.	Acute	NORMAL - healthy adult previously infected with RV	protein	.	Acute	AY686879	.	.	randomly selected, no specificity	IgG/IgA	h	4-59*01	7	2	17	0	9	2	18	5	5-5*01	20	3	0	4*02	14	4	0	1	1	0	0	0	1	0	1	1	13	14	2	6	8	0	0	0	4	20	24	2
.	Acute	NORMAL - healthy adult previously infected with RV	protein	.	Acute	AY686880	.	.	randomly selected, no specificity	IgG/IgA	h	1-18*01	6	2	16	0	4	1	18	5	3-16*01	37	9	2	4*02	11	3	1	2	3	1	4	5	1	1	2	0	7	7	2	10	12	0	0	0	5	24	29	3
.	Acute	NORMAL - healthy adult previously infected with RV	protein	.	Acute	AY686881	.	.	randomly selected, no specificity	IgG/IgA	h	4-39*01	8	2	14	0	9	2	8	2	3-3*01	31	7	1	4*02	10	3	1	4	5	0	3	3	0	5	5	0	3	3	2	0	2	0	0	0	3	15	18	0
.	Acute	NORMAL - healthy adult previously infected with RV	protein	.	Acute	AY686882	.	.	randomly selected, no specificity	IgG/IgA	h	4-61*01	8	2	18	0	1	0	22	7	3-10*01	31	3	0	6*02	20	6	0	2	2	1	3	4	0	3	3	0	2	2	3	9	12	0	0	0	4	19	23	4
.	Acute	NORMAL - healthy adult previously infected with RV	protein	.	Acute	AY686883	.	.	randomly selected, no specificity	IgG/IgA	h	3-74*02	6	2	15	0	2	0	25	8	2-2*01	31	4	1	4*02	8	2	1	0	1	0	1	1	0	1	1	0	3	3	4	4	8	0	0	0	5	9	14	2
.	Acute	NORMAL - healthy adult previously infected with RV	protein	.	Acute	AY686884	.	.	randomly selected, no specificity	IgG/IgA	h	4-31*03	8	2	19	0	17	5	16	4	2-8*01	31	4	1	4*02	12	4	4	1	3	0	0	0	0	0	0	0	0	0	0	1	1	0	0	0	1	4	5	4
.	Acute	NORMAL - healthy adult previously infected with RV	protein	.	Acute	AY686885	.	.	randomly selected, no specificity	IgG/IgA	h	3-30*04	7	2	13	0	1	0	13	4	1-26*01	20	3	1	4*02	14	4	0	2	2	0	3	3	1	4	5	1	7	8	6	6	12	0	0	0	8	22	30	3
misalignment	Acute	NORMAL - healthy adult previously infected with RV	protein	.	Acute	AY686878	misaligned at FR2/CDR2	.	randomly selected, no specificity	IgG/IgA	h	4-39*01	8	2	21	0	19	6	10	3	3-22*01	31	12	3	4*02	14	4	1	4	5	0	0	0	0	36	36	1	15	16	0	0	0	1	0	1	3	55	58	0
[truncated: 17 more columns]
