# Supplementary material for: Comparison of Antibody Repertoires Produced by HIV-1 Infection, Other Chronic and Acute Infections, and Systemic Autoimmune Disease
Source: PLoS One. 2011 Mar 30;6(3):e16857. doi: 10.1371/journal.pone.0016857 (PMC3068138; doi:10.1371/journal.pone.0016857)
Supplement: Table S2 — Expressed MAbs analyzed for CDR-H3 length, somatic mutations, and gene usage. (XLS) [file pone.0016857.s003.xls]

## Sheet: exabdb40editnancy.csv
Table S2. Expressed mAbs analyzed for CDRH3 length, somatic mutations, and gene usage
Obs	disease type	disease name	prot/non-protein	self/non-self	acc #	name of Ab	specificity	d gene	j gene	dbp	df	c3len_bp	vjdis	vdp	vdn	vex	d5ex	djp	djn	d3ex	jex	v gene	frbp	frmut	cd12bp	cd12mut	dbp2	dbp2mut	jbp2	jbp2mut	v104	v104mut	vmuttot	lc3lenbp	c3len aa	cd3class	vdis	j gene family	jdis	d gene family
1	Autoimmu	SLE	non prot	self	X70488	R3.5H5G	ds DNA		4*02	8	3	45	26	0	9	2	5	0	9	3	1	1-02*02	240	15	48	4	.	.	.	.	294	19	19	3.80888	15	M	47060	4	1192
2	Autoimmu	Rheumato	non prot	self	L33037	B8815	DNA		3*02	6	1	21	13	0	7	1	2	0	0	15	10	1-03*01	216	0	48	0	.	.	.	.	270	0	0	3.04927	7	S	65635	3	820
3	Autoimmu	SLE	non prot	self	M17750	21/28	ss DNA	3-10*01	4*02	18	2	36	24	0	4	1	3	0	2	10	9	1-03*01	240	1	48	0	.	.	.	.	294	1	1	3.58629	12	S	65635	4	1192	3
4	Autoimmu	SLE	non prot	self	AJ306682	P253	DNA		5*02	5	2	30	21	0	3	5	16	0	13	8	11	1-08*01	240	9	48	2	.	.	.	.	291	11	11	3.40453	10	S	133468	5	1593
5	Autoimmu	SLE	non prot	self	AJ306679	R5C8	DNA		5*02	8	2	45	34	0	22	1	0	0	4	9	13	1-46*01	240	22	48	4	.	.	.	.	294	26	26	3.80888	15	M	561438	5	1593
6	Autoimmu	SLE	non prot	self	AJ306677	R5C2	DNA		3*02	7	1	30	15	0	1	6	24	0	7	0	3	1-46*01	240	24	48	4	.	.	.	.	288	28	28	3.40453	10	S	561438	3	820
7	Autoimmu	SLE	non prot	self	AJ306680	R5C9	DNA	4-17*01	3*01	14	3	39	22	0	5	7	2	0	3	0	0	1-69*01	240	18	48	11	.	.	.	.	288	29	29	3.66612	13	S	764320	3	820	4
8	Autoimmu	SLE	non prot	self	U95239	M36	DNA	6-19*01	3*01	12	3	45	27	0	10	2	9	1	4	0	4	1-69*04	240	22	48	8	.	.	.	.	294	30	30	3.80888	15	M	764320	3	820	6
9	Autoimmu	SLE	non prot	self	X70487	III-2R	ss DNA	3-16*01	5*02	17	2	48	23	0	4	0	7	0	2	13	0	1-69*09	239	2	48	6	.	.	.	.	293	8	8	3.87328	16	M	764320	5	1593	3
10	Autoimmu	SLE	non prot	self	X69861	T33-2	DNA		4*02	17	2	45	32	0	8	2	1	0	7	3	5	2-05*10	240	4	51	0	.	.	.	.	294	4	4	3.80888	15	M	88525	4	1192
11	Autoimmu	SLE	non prot	self	L39958	1A6	DNA sin		2*01	7	3	48	23	0	12	0	7	0	4	2	2	3-07*01	240	5	48	2	.	.	.	.	294	7	7	3.87328	16	M	112789	2	208
12	Autoimmu	SLE	non prot	self	X63850	III-3R	ds DNA	3-10*01	4*02	13	1	54	37	0	17	1	9	0	7	9	4	3-07*01	237	0	48	1	.	.	.	.	291	1	1	3.99083	18	M	112789	4	1192	3
13	Autoimmu	SLE	non prot	self	AJ306676	R5C20	DNA		4*02	7	1	45	30	0	19	0	3	0	4	27	7	3-07*01	240	23	48	7	.	.	.	.	294	31	31	3.80888	15	M	112789	4	1192
14	Autoimmu	SLE	non prot	self	X59134	0-81	DNA		4*02	6	2	24	10	0	4	2	14	0	0	11	6	3-07*01	240	8	48	9	.	.	.	.	294	17	17	3.18221	8	S	112789	4	1192
15	Autoimmu	SLE	non prot	self	X69863	T33-16	DNA		4*02	5	2	24	13	0	5	3	5	0	3	19	8	3-07*01	240	5	48	5	.	.	.	.	291	10	10	3.18221	8	S	112789	4	1192
16	Autoimmu	SLE	non prot	self	X95740	RH14	ds/ss DN	6-19*01	4*02	6	3	24	6	0	0	3	13	0	0	2	1	3-07*01	240	4	48	8	.	.	.	.	291	12	12	3.18221	8	S	112789	4	1192	6
17	Autoimmu	SLE	non prot	self	AJ306678	R5C6	DNA	4-23*01	5*02	11	3	42	20	0	7	3	7	0	2	1	2	3-09*01	240	19	48	2	.	.	.	.	294	22	22	3.74005	14	M	146675	5	1593	4
18	Autoimmu	SLE	non prot	self	AJ306670	R4C15	DNA		3*02	5	1	36	15	0	1	4	22	0	9	4	1	3-09*01	240	14	48	2	.	.	.	.	294	17	17	3.58629	12	S	146675	3	820
19	Autoimmu	SLE	non prot	self	AJ306675	R4C9	DNA		4*02	6	3	36	19	0	4	3	13	1	8	0	4	3-09*01	240	25	48	4	.	.	.	.	294	30	30	3.58629	12	S	146675	4	1192
20	Autoimmu	SLE	non prot	self	AJ306669	R4C12	DNA		5*02	6	3	30	19	0	13	8	17	0	0	14	8	3-09*01	240	3	48	0	.	.	.	.	288	3	3	3.40453	10	S	146675	5	1593
21	Autoimmu	Rheumato	non prot	self	L33033	B8801	DNA		6*02	7	2	48	26	0	0	5	13	0	19	11	10	3-11*01	240	6	48	5	.	.	.	.	291	11	11	3.87328	16	M	167622	6	2209
22	Autoimmu	SLE	non prot	self	X70485	H2F	ds DNA		4*02	6	2	39	18	1	5	0	3	0	6	22	1	3-11*01	237	2	48	1	.	.	.	.	291	3	3	3.66612	13	S	167622	4	1192
23	Autoimmu	SLE	non prot	self	U95234	A78	DNA	2-02*01	5*02	23	3	75	56	0	5	0	1	0	28	7	4	3-11*03	240	9	48	4	.	.	.	.	294	13	13	4.31882	25	L	167622	5	1593	2
24	Autoimmu	SLE	non prot	self	L33025	9604	DNA	4-17*01	4*01	12	2	45	24	0	5	1	1	0	7	3	0	3-21*01	217	5	48	7	.	.	.	.	271	12	12	3.80888	15	M	286062	4	1192	4
25	Autoimmu	SLE	non prot	self	U95238	B12-2	DNA		6*02	6	1	51	25	0	0	2	0	0	19	5	9	3-21*01	240	12	48	7	.	.	.	.	294	19	19	3.93378	17	M	286062	6	2209
26	Autoimmu	SLE	non prot	self	U95237	H17	DNA	3-09*01	4*02	28	2	57	44	0	15	5	1	0	1	2	4	3-23*01	240	11	48	1	.	.	.	.	291	12	12	4.0448	19	L	319590	4	1192	3
27	Autoimmu	SLE	non prot	self	U82257	7B3	DNA sin	6-19*01	3*02	15	1	45	24	0	6	2	3	0	3	3	1	3-23*01	240	2	48	2	.	.	.	.	294	4	4	3.80888	15	M	319590	3	820	6
28	Autoimmu	SLE	non prot	self	U38588	KSUG	DNA dou	4-17*01	4*02	12	2	48	31	0	10	0	4	0	9	0	5	3-23*01	240	9	48	3	.	.	.	.	294	12	12	3.87328	16	M	319590	4	1192	4
29	Autoimmu	SLE	non prot	self	U95236	B17-3	DNA	5-05*01	4*02	13	3	51	36	0	16	4	4	0	7	3	3	3-23*01	240	8	48	8	.	.	.	.	291	16	16	3.93378	17	M	319590	4	1192	5
30	Autoimmu	Rheumato	non prot	self	L33035	B8807	DNA		5*02	9	3	48	39	.	.	.	.	.	.	.	.	3-23*01	240	0	48	0	.	.	.	.	294	0	0	3.87328	16	M	319590	5	1593
31	Autoimmu	SLE	non prot	self	M17746	18/2	ss/ds DN	3-10*01	5*02	21	2	54	46	0	11	1	4	0	14	6	3	3-23*01	240	0	48	0	.	.	.	.	294	0	0	3.99083	18	M	319590	5	1593	3
32	Autoimmu	SLE	non prot	self	AF082198	1.8	DNA dou		2*01	8	3	36	16	0	9	5	5	0	0	5	2	3-23*01	222	11	48	7	.	.	.	.	273	18	18	3.58629	12	S	319590	2	208
33	Autoimmu	SLE	non prot	self	L33039	C119	DNA	5/OR15-5	3*01	9	1	39	19	1	2	0	5	0	7	10	4	3-23*01	217	7	48	3	.	.	.	.	271	11	11	3.66612	13	S	319590	3	820
34	Autoimmu	SLE	non prot	self	Y18126	B3	ds/ss DN	6-19*01	4*02	12	1	39	23	0	10	2	7	0	1	2	4	3-23*01	240	13	48	4	.	.	.	.	294	17	17	3.66612	13	S	319590	4	1192	6
35	Autoimmu	SLE	non prot	self	U95235	B5-3	DNA	2-02*02R	4*02	11	1	39	21	1	4	0	7	0	5	13	4	3-30*02	240	8	48	7	.	.	.	.	294	15	15	3.66612	13	S	385394	4	1192	2
36	Autoimmu	SLE	non prot	self	X69865	T24-9	DNA	6-06*01	4*01	12	3	45	29	0	9	1	6	1	7	0	5	3-30*03	240	9	48	3	.	.	.	.	294	12	12	3.80888	15	M	385394	4	1192	6
37	Autoimmu	SLE	non prot	self	U70238	AD4-37	DNA dou	3-22*01	3*02	11	3	39	25	0	8	6	6	0	6	14	4	3-30*03	240	5	48	0	.	.	.	.	288	5	5	3.66612	13	S	385394	3	820	3
38	Autoimmu	SLE	non prot	self	S70739	WRI176	DNA	5-05*01	3*02	9	1	45	25	0	8	0	7	0	8	4	4	3-33*01	231	1	48	0	.	.	.	.	285	1	1	3.80888	15	M	410111	3	820	5
39	Autoimmu	SLE	non prot	self	AJ306673	R4C4	DNA	5-12*01	4*02	11	3	45	27	0	8	0	3	0	8	9	4	3-33*01	234	5	48	4	.	.	.	.	288	9	9	3.80888	15	M	410111	4	1192	5
40	Autoimmu	SLE	non prot	self	AJ306681	P212	DNA	3-09*01	3*02	13	1	42	29	1	2	0	5	0	13	13	11	3-33*01	240	22	48	4	.	.	.	.	294	27	27	3.74005	14	M	410111	3	820	3
41	Autoimmu	SLE	non prot	self	AJ306672	R4C3	DNA		4*02	5	3	21	10	0	5	1	14	0	0	10	10	3-48*02	240	42	48	9	.	.	.	.	294	51	51	3.04927	7	S	588203	4	1192
42	Autoimmu	SLE	non prot	self	U95240	MC90	DNA		4*02	8	3	45	25	0	1	0	6	0	16	5	0	3-48*03	240	4	48	4	.	.	.	.	294	8	8	3.80888	15	M	588203	4	1192
43	Autoimmu	SLE	non prot	self	L33041	C471	DNA	2-02*02	4*02	20	2	51	36	0	8	2	6	0	8	5	5	3-64*05	217	1	48	0	.	.	.	.	271	1	1	3.93378	17	M	708130	4	1192	2
44	Autoimmu	SLE	non prot	self	U70232	AAD4-3/3	DNA dou	3-10*02R	5*02	11	2	45	29	0	19	4	18	0	0	3	5	3-64*05	240	24	48	7	.	.	.	.	291	31	31	3.80888	15	M	708130	5	1593	3
45	Autoimmu	SLE	non prot	self	X91130	UK4	phosphol	6-19*01	4*02	11	2	42	22	0	8	0	6	1	2	4	0	3-74*02	240	11	48	2	.	.	.	.	294	14	14	3.74005	14	M	813106	4	1192	6
46	Autoimmu	SLE	non prot	self	X69862	T33-4	DNA	5-24*01	5*02	11	3	39	25	0	3	3	7	0	11	2	8	4-31*03	240	15	51	2	.	.	.	.	294	17	17	3.66612	13	S	399637	5	1593	5
47	Autoimmu	SLE	non prot	self	Z49141	RT79	ss/ds DN	2-02*01	3*02	17	3	69	61	0	17	1	8	0	27	6	1	4-34*01	240	0	45	0	.	.	.	.	291	0	0	4.23555	23	L	423983	3	820	2
48	Autoimmu	SLE	non prot	self	Z49136	D5	ss/ds DN		5*02	8	2	60	39	0	20	0	22	0	11	1	4	4-34*01	240	12	45	6	.	.	.	.	291	18	18	4.09601	20	L	423983	5	1593
49	Autoimmu	SLE	non prot	self	L03635	KS3	DNA dou		6*02	8	1	69	53	0	5	1	9	0	40	0	20	4-34*01	240	12	45	4	.	.	.	.	291	17	17	4.23555	23	L	423983	6	2209
50	Autoimmu	Cold Agg	non prot	self	S79918	16/6	DNA		6*02	9	2	60	32	0	6	3	0	0	17	20	6	4-34*01	213	11	45	0	.	.	.	.	261	11	11	4.09601	20	L	423983	6	2209
51	Autoimmu	SLE	non prot	self	S59161	.-1	DNA sin		6*02	8	1	42	35	0	16	2	1	0	11	10	18	4-34*01	240	0	45	0	.	.	.	.	291	0	0	3.74005	14	M	423983	6	2209
52	Autoimmu	SLE	non prot	self	X56592	T14	ss/ds DN	3-10*01	4*02	30	2	63	44	0	8	0	0	0	6	1	1	4-34*12	240	9	45	5	.	.	.	.	291	14	14	4.14472	21	L	423983	4	1192	3
53	Autoimmu	SLE	non prot	self	X56592		ds DNA	3-10*01	4*02	.	.	63	.	.	.	.	.	.	.	.	.	4-34*12	.	.	.	.	.	.	.	.	291	14	14	4.14472	21	L	423983	4	1192	3
54	Autoimmu	SLE	non prot	self	U43927	KSUN	DNA dou	2-21*01	4*02	21	2	48	39	.	.	.	.	.	.	.	.	4-59*01	240	0	45	0	.	.	.	.	291	0	0	3.87328	16	M	677686	4	1192	2
55	Autoimmu	SLE	non prot	self	X69860	T33-1	DNA	6-13*01	6*02	13	1	51	25	0	10	1	8	0	2	0	10	4-59*01	240	5	45	2	.	.	.	.	291	7	7	3.93378	17	M	677686	6	2209	6
56	Autoimmu	SLE	non prot	self	U95241	50	DNA	6-13*01	3*02	12	2	39	15	0	1	0	7	0	2	2	0	4-59*01	240	8	45	2	.	.	.	.	291	10	10	3.66612	13	S	677686	3	820	6
57	Autoimmu	SLE	non prot	self	U70236	AD4-18	DNA dou		5*02	6	1	36	15	0	0	4	10	0	9	0	0	5-51*01	240	17	48	2	.	.	.	.	291	19	19	3.58629	12	S	629119	5	1593
58	Autoimmu	SLE	non prot	self	X91128	AH2	phosphol		6*02	8	2	69	38	0	17	0	12	0	13	11	4	5-51*03	240	10	48	5	.	.	.	.	294	15	15	4.23555	23	L	629119	6	2209
59	Autoimmu	SLE	non prot	self	X91129	DA3	phosphol		6*01	9	3	69	38	0	19	0	15	0	10	4	4	5-51*03	240	9	48	5	.	.	.	.	294	14	14	4.23555	23	L	629119	6	2209
60	Autoimmu	SLE	non prot	self	X65737	II-1	ds DNA	5-24*01	5*02	10	3	36	21	0	5	0	10	0	6	0	8	5-51*03	240	3	48	3	.	.	.	.	294	6	6	3.58629	12	S	629119	5	1593	5
61	Autoimmu	SLE/UCTD	protein	self	AJ496465	c15	La (SS-B		1*01	9	2	48	41	0	5	2	3	0	27	19	17	1-02*02	240	24	48	8	.	.	.	.	294	32	32	3.87328	16	M	47060	1	0
62	Autoimmu	Anti-Pho	protein	self	AF417846	CL1	phosphol		5*02	7	3	36	14	0	8	1	5	0	0	6	2	1-02*02	240	34	48	6	.	.	.	.	294	40	40	3.58629	12	S	47060	5	1593
63	Autoimmu	Anti-Pho	protein	self	AF417845	IS4	phosphol	3-10*02	4*02	13	3	63	42	0	11	1	10	0	18	8	0	1-03*01	240	17	48	5	.	.	.	.	294	22	22	4.14472	21	L	65635	4	1192	3
64	Autoimmu	SLE/UCTD	protein	self	AJ496467	5a10	La (SS-B	4-17*01	6*02	11	2	54	46	0	21	8	1	0	14	4	21	1-24*01	240	24	48	8	.	.	.	.	288	32	32	3.99083	18	M	327533	6	2209	4
65	Autoimmu	SLE/UCTD	protein	self	AJ496470	5c10	La (SS-B		4*02	6	1	51	38	0	27	3	5	0	5	6	6	1-24*01	240	31	48	13	.	.	.	.	291	44	44	3.93378	17	M	327533	4	1192
66	Autoimmu	SLE/UCTD	protein	self	AJ496473	5b5	La (SS-B		6*02	8	3	48	25	0	4	5	3	0	13	9	9	1-24*01	240	21	48	8	.	.	.	.	291	29	29	3.87328	16	M	327533	6	2209
67	Autoimmu	SLE/UCTD	protein	self	AJ496468	5b3	La (SS-B	4-17*01	6*02	16	2	54	42	.	.	.	.	.	.	.	.	1-24*01	240	26	48	9	.	.	.	.	291	36	36	3.99083	18	M	327533	6	2209	4
68	Autoimmu	SLE/UCTD	protein	self	AJ496472	5g4	La (SS-B	IR2*01R	1*01	13	3	36	28	0	0	3	13	0	15	3	15	1-24*01	240	37	48	7	.	.	.	.	291	44	44	3.58629	12	S	327533	1	0
69	Autoimmu	SLE/UCTD	protein	self	AJ496476	5 e7	La (SS-B		1*01	9	1	42	36	0	6	3	5	0	21	7	17	1-69*01	240	27	48	10	.	.	.	.	291	37	37	3.74005	14	M	764320	1	0
70	Autoimmu	SLE/UCTD	protein	self	AJ496477	5c12	La (SS-B		6*02	7	1	54	39	0	33	0	11	0	0	4	22	1-69*10	240	35	48	16	.	.	.	.	294	52	52	3.99083	18	M	764320	6	2209
71	Autoimmu	SLE/UCTD	protein	self	AJ496490	5h4	La (SS-B		1*01	7	2	60	55	0	7	2	3	0	41	9	17	1-f*01	240	40	48	5	.	.	.	.	291	45	45	4.09601	20	L	327575	1	0
72	Autoimmu	SLE	protein	self	M24236	4B4	Sm (ribo		5*02	7	2	30	21	.	.	.	.	.	.	.	.	3-15*01	240	0	54	0	.	.	.	.	300	0	0	3.40453	10	S	204702	5	1593
73	Autoimmu	SLE/UCTD	protein	self	AJ496481	a2	La (SS-B		6*02	6	3	51	29	0	0	0	7	0	23	7	15	3-21*01	240	14	48	15	.	.	.	.	294	30	30	3.93378	17	M	286062	6	2209
74	Autoimmu	sjogren'	protein	self	AJ243108	SG1	Ro (SS-A	5-24*01	3*02	16	1	39	20	0	1	0	0	0	3	4	5	3-21*02	240	2	48	1	.	.	.	.	294	3	3	3.66612	13	S	286062	3	820	5
75	Autoimmu	SLE/UCTD	protein	self	AJ496484	cl15	La (SS-B	2-02*01	5*02	25	2	51	41	0	4	0	4	0	12	2	15	3-23*01	240	20	48	4	.	.	.	.	294	25	25	3.93378	17	M	319590	5	1593	2
76	Autoimmu	Anti-Pho	protein	self	AF417848	CL24	phosphol		4*02	7	1	42	27	0	3	4	22	0	17	0	3	3-23*01	240	32	48	14	.	.	.	.	291	46	46	3.74005	14	M	319590	4	1192
77	Autoimmu	sjogren'	protein	self	AJ243110	SG3	Ro (SS-A	6-19*01	4*02	17	2	42	34	0	6	1	2	0	11	2	7	3-23*01	240	0	48	0	.	.	.	.	294	0	0	3.74005	14	M	319590	4	1192	6
78	Autoimmu	Anti-Pho	protein	self	AF103768	B14	phosphol		4*02	5	3	18	12	0	3	3	7	0	4	17	13	3-23*01	228	19	48	3	.	.	.	.	279	23	23	2.89591	6	S	319590	4	1192
79	Autoimmu	SLE/UCTD	protein	self	AJ496486	cl18	La (SS-B		4*02	7	3	45	25	0	15	0	23	1	2	1	0	3-30-3*0	240	15	48	5	.	.	.	.	294	20	20	3.80888	15	M	.	4	1192
80	Autoimmu	SLE/UCTD	protein	self	AJ496489	5c9	La (SS-B	3-03*01	6*02	21	2	57	44	0	5	3	5	0	18	5	21	3-33*01	240	19	48	6	.	.	.	.	291	25	25	4.0448	19	L	410111	6	2209	3
81	Autoimmu	SLE/UCTD	protein	self	AJ496488	5h8	La (SS-B	5-12*01R	6*02	9	1	42	25	0	16	4	5	0	0	9	16	3-33*03	240	33	48	17	.	.	.	.	291	50	50	3.74005	14	M	410111	6	2209	5
82	Autoimmu	Anti-Pho	protein	self	AF103770	P11	phosphol	3-03*01	4*02	16	3	54	35	0	12	1	9	0	7	6	2	4-31*03	228	15	51	7	.	.	.	.	285	22	22	3.99083	18	M	399637	4	1192	3
83	Autoimmu	Anti-Pho	protein	self	AF417847	CL15	phosphol		6*02	8	2	57	32	0	11	0	8	0	13	15	12	4-34*01	240	25	45	3	.	.	.	.	291	28	28	4.0448	19	L	423983	6	2209
84	Autoimmu	Anti-Pho	protein	self	AF417844	IS3	phosphol	5-24*01	4*02	15	2	48	32	0	10	1	3	0	7	2	5	4-39*01	240	15	51	5	.	.	.	.	297	21	21	3.87328	16	M	472047	4	1192	5
85	Autoimmu	Anti-Pho	protein	self	AF417843	IS1	phosphol	1-26*01	4*02	13	1	42	26	0	9	0	5	0	4	2	6	4-39*01	240	9	51	1	.	.	.	.	297	10	10	3.74005	14	M	472047	4	1192	1
86	Autoimmu	SLE	protein	self	X80303	RSP1	Sm/RNP	5-12*01	4*02	15	3	48	35	0	8	1	8	0	12	0	8	4-61*02	240	22	51	9	.	.	.	.	297	31	31	3.87328	16	M	689515	4	1192	5
87	Autoimmu	Anti-Pho	protein	self	AF103769	B22	phosphol	IR*01	4*02	9	1	33	19	0	8	1	3	0	2	7	7	6-01*01	228	17	57	5	.	.	.	.	291	22	22	3.49953	11	S	0	4	1192
88	Acute	p.umoco	non prot	nonself	AF082193		VACCI.	3-03*01	4*02	18	1	69	53	0	12	0	3	0	23	10	4	1-02*04	222	2	48	0	.	.	.	.	276	2	2	4.23555	23	L	47060	4	1192	3
89	Acute	VACCI.	non prot	nonself	AY423165	002.2H9	Stretpto	1-26*01	4*02	11	1	33	26	0	1	7	5	0	14	4	8	3-07*01	231	2	48	0	.	.	.	.	279	2	2	3.49953	11	S	112789	4	1192	1
90	Acute	VACCI.	non prot	nonself	AY487923	003.10G4	Stretpto		4*02	8	1	39	21	0	10	0	12	0	3	11	4	3-07*01	231	14	48	7	.	.	.	.	285	22	22	3.66612	13	S	112789	4	1192
91	Acute	VACCI.	non prot	nonself	AY423164	002.1F2	Stretpto		4*02	7	3	33	28	0	12	7	15	0	9	15	10	3-07*01	231	7	48	3	.	.	.	.	279	10	10	3.49953	11	S	112789	4	1192
92	Acute	VACCI.	non prot	nonself	AY423189	011.10 E	Stretpto	2-08*02	4*02	9	1	30	13	0	2	0	10	0	2	12	5	3-07*01	240	18	48	14	.	.	.	.	294	33	33	3.40453	10	S	112789	4	1192	2
93	Acute	p.umoco	non prot	nonself	AF082199	8.55	Vacci.	3-16*02R	4*02	14	3	45	25	0	0	0	8	1	10	15	0	3-11*03	222	3	48	1	.	.	.	.	276	4	4	3.80888	15	M	167622	4	1192	3
94	Acute	p.umoco	non prot	nonself	AF082195	5.5	Vacci.		4*02	7	2	42	24	1	5	0	24	0	11	0	4	3-15*01	222	8	54	14	.	.	.	.	282	23	23	3.74005	14	M	204702	4	1192
95	Acute	p.umoco	non prot	nonself	AF082194	4.14	Vacci.	6-13*01	6*02	13	1	42	21	0	0	1	1	0	8	7	15	3-15*01	222	2	54	3	.	.	.	.	282	5	5	3.74005	14	M	204702	6	2209	6
96	Acute	p.umoco	non prot	nonself	AF431055	A7	p.umoco	1-26*01	1*01	17	3	39	36	0	5	6	3	0	14	0	5	3-15*01	240	0	54	0	.	.	.	.	294	0	0	3.66612	13	S	204702	1	0	1
97	Acute	p.umoco	non prot	nonself	AF431053	1A2	p.umoco	1-07*01	4*02	10	3	36	29	0	2	2	7	.	.	.	.	3-15*01	240	0	54	0	.	.	.	.	300	0	0	3.58629	12	S	204702	4	1192	1
98	Acute	VACCI.	non prot	nonself	AY423177	003.7D8	Stretpto		5*02	6	3	30	23	0	0	6	1	0	17	13	12	3-15*04	231	17	54	8	.	.	.	.	285	25	25	3.40453	10	S	204702	5	1593
99	Acute	VACCI.	non prot	nonself	U06787	CA4	Haemophi	4-17*01	4*02	15	3	48	36	0	15	0	1	0	6	0	10	3-21*01	240	6	48	5	.	.	.	.	294	11	11	3.87328	16	M	286062	4	1192	4
100	Acute	VACCI.	non prot	nonself	AY423178	010.1D10	Stretpto	2/OF15-2	1*01	14	3	66	57	0	21	1	3	0	22	14	16	3-23*01	225	12	48	6	.	.	.	.	279	18	18	4.19117	22	L	319590	1	0
101	Acute	VACCI.	non prot	nonself	AY423212	023.18C1	Stretpto	3-09*01	5*02	11	1	57	43	0	11	0	4	0	21	16	11	3-23*01	231	13	48	9	.	.	.	.	285	23	23	4.0448	19	L	319590	5	1593	3
102	Acute	VACCI.	non prot	nonself	AY423163	001.5A1	Stretpto		1*01	7	2	51	31	1	6	1	0	0	17	10	5	3-23*01	228	7	48	8	.	.	.	.	282	15	15	3.93378	17	M	319590	1	0
103	Acute	VACCI.	non prot	nonself	AY423185	010.5C11	Stretpto	6-19*01	4*02	21	2	51	37	1	7	5	0	1	7	0	3	3-23*01	225	8	48	4	.	.	.	.	276	12	12	3.93378	17	M	319590	4	1192	6
104	Acute	Pseudomo	non prot	nonself	E07717		Pseudomo		4*02	7	1	42	26	0	19	2	4	0	0	20	4	3-23*01	225	16	48	4	.	.	.	.	279	20	20	3.74005	14	M	319590	4	1192
105	Acute	VACCI.	non prot	nonself	AF485479	014.6G9H	Streptoc		4*02	7	3	45	34	0	24	3	4	0	3	8	8	3-23*01	231	11	48	8	.	.	.	.	282	19	19	3.80888	15	M	319590	4	1192
106	Acute	VACCI.	non prot	nonself	AY423209	023.13A1	Stretpto	3-09*01	4*02	11	1	45	42	0	16	5	4	0	15	16	14	3-23*01	231	18	48	11	.	.	.	.	282	29	29	3.80888	15	M	319590	4	1192	3
107	Acute	VACCI.	non prot	nonself	AY423180	010.2C3	Stretpto	6-19*01	4*02	21	2	51	37	1	7	5	0	1	7	0	3	3-23*01	231	9	48	4	.	.	.	.	282	13	13	3.93378	17	M	319590	4	1192	6
108	Acute	VACCI.	non prot	nonself	AF485447	025.7F5H	Streptoc		4*02	6	2	15	8	0	0	2	13	0	2	12	13	3-23*01	228	8	48	7	.	.	.	.	282	15	15	2.71469	5	S	319590	4	1192
109	Acute	p.umoco	non prot	nonself	AF431049	7C5	p.umoco	7-27*01	4*02	11	3	36	28	.	.	.	.	.	.	.	.	3-23*01	240	0	48	0	.	.	.	.	294	0	0	3.58629	12	S	319590	4	1192	7
110	Acute	VACCI.	non prot	nonself	AF485457	008.1F9H	Streptoc		4*02	7	3	24	13	0	4	1	7	0	2	6	10	3-23*01	231	15	48	14	.	.	.	.	285	29	29	3.18221	8	S	319590	4	1192
111	Acute	VACCI.	non prot	nonself	AF485433	027.343H	Streptoc		5*02	6	1	24	17	1	4	0	5	0	6	0	16	3-23*03	225	23	48	17	.	.	.	.	279	41	41	3.18221	8	S	319590	5	1593
112	Acute	p.umoco	non prot	nonself	AF082197	10.82	Vacci.	2-02*01	6*02	21	2	51	29	0	4	0	4	0	4	6	15	3-30*01	222	4	48	2	.	.	.	.	276	6	6	3.93378	17	M	385394	6	2209	2
113	Acute	VACCI.	non prot	nonself	AY423179	010.1D8	Stretpto	2-02*01	4*02	11	3	42	20	0	3	0	1	1	5	19	0	3-30*02	231	5	48	6	.	.	.	.	285	11	11	3.74005	14	M	385394	4	1192	2
114	Acute	VACCI.	non prot	nonself	AY423182	010.3H10	Stretpto	2-02*01	4*02	11	3	42	20	0	3	0	1	1	5	19	0	3-30*02	231	5	48	6	.	.	.	.	285	11	11	3.74005	14	M	385394	4	1192	2
115	Acute	VACCI.	non prot	nonself	AF485443	025.5D3H	Streptoc		4*02	7	1	51	32	0	9	0	8	0	16	3	3	3-30*03	225	14	48	18	.	.	.	.	279	33	33	3.93378	17	M	385394	4	1192
116	Acute	VACCI.	non prot	nonself	AF485421	023.102H	Streptoc		4*02	6	2	39	25	0	8	4	7	0	11	3	4	3-30*03	231	6	48	8	.	.	.	.	282	14	14	3.66612	13	S	385394	4	1192
117	Acute	VACCI.	non prot	nonself	AF485477	014.7A2H	Streptoc		4*02	7	1	39	29	0	22	8	13	0	0	11	4	3-30*03	231	8	48	8	.	.	.	.	279	16	16	3.66612	13	S	385394	4	1192
118	Acute	p.umoco	non prot	nonself	AF082196	1.6	Vacci.	4-17*01	6*02	10	2	54	24	0	9	0	6	0	5	0	7	3-33*01	222	8	48	5	.	.	.	.	276	13	13	3.99083	18	M	410111	6	2209	4
119	Acute	p.umoco	non prot	nonself	AF431051	3H1	p.umoco		6*02	8	3	48	16	.	.	.	.	.	.	.	.	3-33*01	240	1	48	0	.	.	.	.	294	1	1	3.87328	16	M	410111	6	2209
120	Acute	VACCI.	non prot	nonself	AF485427	027.064H	Streptoc		5*02	6	3	24	22	0	10	7	13	0	6	12	16	3-33*03	182	15	48	17	.	.	.	.	230	32	32	3.18221	8	S	410111	5	1593
121	Acute	VACCI.	non prot	nonself	AF485459	008.3A2H	Streptoc		2*01	8	3	51	28	0	5	3	6	0	15	7	1	3-48*01	231	10	48	9	.	.	.	.	282	19	19	3.93378	17	M	588203	2	208
122	Acute	VACCI.	non prot	nonself	AF485465	008.4A3H	Streptoc	2-21*02R	2*01	10	2	54	34	0	14	6	5	0	10	13	1	3-48*01	231	15	48	7	.	.	.	.	279	22	22	3.99083	18	M	588203	2	208	2
123	Acute	Pseudomo	non prot	nonself	E10413		Pseudomo	2-15*01	4*02	12	2	39	18	0	0	1	11	1	5	8	0	3-49*03	240	13	54	2	.	.	.	.	300	16	16	3.66612	13	S	607331	4	1192	2
124	Acute	Rabies	non prot	nonself	L08085	56	polysacc	6-19*01	5*02	.	.	30	.	.	.	.	.	.	.	.	.	3-53*01	.	.	.	.	.	.	.	.	.	11	11	3.40453	10	S	643061	5	1593	6
125	Acute	VACCI.	non prot	nonself	AF485451	002.7F3H	Streptoc		6*02	7	1	48	21	0	12	0	11	0	2	0	10	3-64*01	231	8	48	5	.	.	.	.	285	13	13	3.87328	16	M	708130	6	2209
126	Acute	VACCI.	non prot	nonself	AY423186	010.7H1	Stretpto	2/OR15-2	6*02	9	3	39	23	0	0	4	22	0	14	0	15	3-73*01	225	11	54	5	.	.	.	.	279	16	16	3.66612	13	S	805362	6	2209
127	Acute	Rabies	non prot	nonself	L08087	58	polysacc	4/OR15-4	3*01	.	.	48	.	.	.	.	.	.	.	.	.	4-59*01	.	.	.	.	.	.	.	.	.	23	23	3.87328	16	M	677686	3	820
128	Acute	VACCI.	non prot	nonself	AF485423	023.115H	Streptoc		5*01	7	3	27	19	0	9	4	6	0	3	18	13	4-59*01	228	9	45	10	7	0	11	0	276	19	19	3.29953	9	S	677686	5	1593
129	Acute	VACCI.	non prot	nonself	AF485469	008.4B7H	Streptoc	3-10*02	5*02	21	2	45	34	0	12	8	7	0	1	3	13	4-61*02	228	15	51	9	21	2	9	0	279	24	24	3.80888	15	M	689515	5	1593	3
130	Acute	p.umoco	non prot	nonself	AF082200	6.29	Vacci.	1-26*01	4*01	12	3	39	30	0	7	0	5	0	11	3	6	6-01*01	222	0	57	0	12	0	22	0	285	0	0	3.66612	13	S	0	4	1192	1
131	Acute	Ebola Vi	protein	nonself	AY099261	KZ51	Ebola Vi	6-13*01R	6*03	12	1	63	32	0	10	0	0	0	10	9	6	1-02*02	222	4	48	1	.	.	.	.	276	5	5	4.14472	21	L	47060	6	2209	6
132	Acute	VACCI.	protein	nonself	M88309	BO	Hepatiti	2-21*02	5*02	23	2	48	45	0	20	6	5	1	1	0	16	1-02*02	240	21	48	3	.	.	.	.	288	24	24	3.87328	16	M	47060	5	1593	2
133	Acute	NORMAL -	protein	nonself	AY686906		Rotaviru		6*02	7	1	36	28	0	13	1	8	0	8	5	27	1-02*02	240	0	48	0	.	.	.	.	294	0	0	3.58629	12	S	47060	6	2209
134	Acute	NORMAL -	protein	nonself	AY686915		Rotaviru	3-03*01	6*02	21	2	66	34	0	5	0	0	0	8	10	3	1-02*04	240	1	48	0	.	.	.	.	294	1	1	4.19117	22	L	47060	6	2209	3
135	Acute	NORMAL -	protein	nonself	AY686914		Rotaviru	3-03*01	3*02	12	2	60	44	0	5	4	7	0	27	12	4	1-46*01	240	2	48	0	.	.	.	.	291	2	2	4.09601	20	L	561438	3	820	3
136	Acute	Rotaviru	protein	nonself	AF452933		Rotaviru	1-26*01	3*02	14	3	51	31	0	12	3	4	0	5	2	1	1-46*01	240	4	48	0	.	.	.	.	291	4	4	3.93378	17	M	561438	3	820	1
137	Acute	NORMAL -	protein	nonself	AY686934		Rotaviru	3-10*01	4*02	26	2	48	36	1	7	0	2	0	2	3	10	1-46*01	240	2	48	0	.	.	.	.	294	2	2	3.87328	16	M	561438	4	1192	3
138	Acute	NORMAL -	protein	nonself	AY686936		Rotaviru	3-03*01	4*01	25	2	51	34	0	5	2	3	0	4	3	3	1-46*01	240	3	48	0	.	.	.	.	294	3	3	3.93378	17	M	561438	4	1192	3
139	Acute	NORMAL -	protein	nonself	AY686903		Rotaviru	4-17*01	5*02	13	2	45	25	0	4	1	3	0	8	0	4	1-46*01	240	8	48	1	.	.	.	.	294	9	9	3.80888	15	M	561438	5	1593	4
140	Acute	NORMAL -	protein	nonself	AY686904		Rotaviru	3-22*01	3*02	13	2	42	21	0	5	2	0	0	3	18	1	1-46*01	240	2	48	0	.	.	.	.	294	2	2	3.74005	14	M	561438	3	820	3
141	Acute	Rotaviru	protein	nonself	AF452924		Rotaviru	7-27*01	3*02	9	3	42	25	0	8	4	2	1	7	0	3	1-46*01	240	2	48	1	.	.	.	.	291	3	3	3.74005	14	M	561438	3	820	7
142	Acute	NORMAL -	protein	nonself	AY686905		Rotaviru	6-13*01	4*02	11	1	42	26	0	8	1	3	0	7	7	5	1-46*01	240	2	48	0	.	.	.	.	294	2	2	3.74005	14	M	561438	4	1192	6
143	Acute	Rotaviru	protein	nonself	AF452921		Rotaviru	1-26*01	4*02	10	1	42	22	0	11	2	5	0	1	5	0	1-46*01	240	5	48	2	.	.	.	.	294	8	8	3.74005	14	M	561438	4	1192	1
144	Acute	NORMAL -	protein	nonself	AY686920		Rotaviru	6-19*01	4*02	10	2	42	33	.	.	.	.	.	.	.	.	1-46*01	240	0	48	0	.	.	.	.	294	0	0	3.74005	14	M	561438	4	1192	6
145	Acute	Rotaviru	protein	nonself	AF452929		Rotaviru	6-13*01	5*02	12	3	42	32	0	9	2	2	0	11	7	13	1-46*01	240	5	48	3	.	.	.	.	294	8	8	3.74005	14	M	561438	5	1593	6
146	Acute	NORMAL -	protein	nonself	AY686893		Rotaviru		6*02	5	3	42	15	0	3	3	7	0	7	5	7	1-46*01	240	5	48	0	.	.	.	.	291	5	5	3.74005	14	M	561438	6	2209
147	Acute	NORMAL -	protein	nonself	AY686901		Rotaviru		4*02	5	3	39	17	0	9	0	1	0	3	14	0	1-46*01	240	2	48	0	.	.	.	.	294	2	2	3.66612	13	S	561438	4	1192
148	Acute	Rotaviru	protein	nonself	AF452926		Rotaviru		4*02	6	3	33	12	0	4	1	13	.	.	.	.	1-46*01	240	11	48	6	.	.	.	.	294	17	17	3.49953	11	S	561438	4	1192
149	Acute	NORMAL -	protein	nonself	AY686911		Rotaviru	2-08*01	5*02	12	3	39	15	0	1	1	16	0	2	3	0	1-46*01	240	4	48	0	.	.	.	.	294	4	4	3.66612	13	S	561438	5	1593	2
150	Acute	NORMAL -	protein	nonself	AY686917		Rotaviru	3-10*01	5*02	12	1	39	30	.	.	.	.	.	.	.	.	1-46*01	240	0	48	0	.	.	.	.	294	0	0	3.66612	13	S	561438	5	1593	3
151	Acute	NORMAL -	protein	nonself	AY686923		Rotaviru	6-13*01	4*02	21	1	39	33	.	.	.	.	.	.	.	.	1-46*01	240	0	48	0	.	.	.	.	291	0	0	3.66612	13	S	561438	4	1192	6
152	Acute	Rotaviru	protein	nonself	AF452928		Rotaviru		5*02	7	2	36	22	1	11	0	15	0	3	9	11	1-69*01	240	18	48	8	.	.	.	.	294	26	26	3.58629	12	S	764320	5	1593
153	Acute	Hepatiti	protein	nonself	M87789	H210	Human he		5*02	8	1	60	39	0	17	0	10	0	14	13	4	1-69*06	240	12	48	4	.	.	.	.	294	17	17	4.09601	20	L	764320	5	1593
154	Acute	Rotaviru	protein	nonself	AF452932		Rotaviru		6*02	6	3	42	11	0	2	1	2	0	3	9	5	1-69*06	240	1	48	0	.	.	.	.	294	1	1	3.74005	14	M	764320	6	2209
155	Acute	NORMAL -	protein	nonself	AY686908		Rotaviru	3-22*01	6*02	29	2	69	34	.	.	.	.	.	.	.	.	3-07*01	240	2	48	0	.	.	.	.	294	2	2	4.23555	23	L	112789	6	2209	3
156	Acute	Rotaviru	protein	nonself	AY686908	RVI-22	rotaviru	3-22*01	6*02	.	.	69	.	.	.	.	.	.	.	.	.	3-07*01	.	.	.	.	.	.	.	.	294	2	2	4.23555	23	L	112789	6	2209	3
157	Acute	Rotaviru	protein	nonself	AF452920		Rotaviru	4-04*01R	4*02	14	3	42	23	2	5	4	0	0	2	2	1	3-09*01	240	15	48	7	.	.	.	.	294	22	22	3.74005	14	M	146675	4	1192	4
158	Acute	NORMAL -	protein	nonself	AY686927		Rotaviru	3-22*01	2*01	25	2	54	36	0	1	0	1	0	10	5	9	3-15*07	240	4	54	0	.	.	.	.	300	4	4	3.99083	18	M	204702	2	208	3
159	Acute	Ebola Vi	protein	nonself	AY099259	ELZ510	Ebola Vi	2-02*01	4*02	24	2	48	34	0	1	3	1	0	9	6	5	3-23*01	222	5	48	6	.	.	.	.	273	11	11	3.87328	16	M	319590	4	1192	2
160	Acute	NORMAL -	protein	nonself	AY686918		Rotaviru	3-22*01	3*02	23	3	51	31	0	4	3	2	0	4	6	1	3-23*01	240	3	48	0	.	.	.	.	291	3	3	3.93378	17	M	319590	3	820	3
161	Acute	VACCI.	protein	nonself	Y08593		tetanus	1-26*01R	2*01	12	3	42	23	0	6	4	0	0	5	8	4	3-23*01	240	15	48	8	.	.	.	.	291	23	23	3.74005	14	M	319590	2	208	1
162	Acute	Tetanus	protein	nonself	S55287	TT125	tetanus	6-19*01	5*02	.	.	42	.	.	.	.	.	.	.	.	.	3-23*01	.	.	.	.	.	.	.	.	.	24	24	3.74005	14	M	319590	5	1593	6
163	Acute	VACCI.	protein	nonself	AJ006120		tetanus		4*02	8	1	27	20	0	11	2	11	0	1	12	5	3-23*01	240	0	48	0	.	.	.	.	294	0	0	3.29953	9	S	319590	4	1192
164	Acute	Rotaviru	protein	nonself	AF452957		Rotaviru		4*02	7	3	42	32	1	2	0	4	0	22	12	12	3-30*01	240	15	48	6	.	.	.	.	294	22	22	3.74005	14	M	385394	4	1192
165	Acute	Rotaviru	protein	nonself	AF452916		Rotaviru	2-02*01	1*01	19	2	60	40	0	13	0	7	0	8	5	6	3-30*03	240	3	48	1	.	.	.	.	294	5	5	4.09601	20	L	385394	1	0	2
166	Acute	NORMAL -	protein	nonself	AY686886		Rotavrus	3-03*01	6*02	10	2	60	41	1	5	0	3	0	25	18	18	3-30*04	240	10	48	6	.	.	.	.	294	16	16	4.09601	20	L	385394	6	2209	3
167	Acute	Rotaviru	protein	nonself	AF452919		Rotaviru	6-19*01	4*02	21	1	45	31	0	1	3	0	0	9	0	5	3-30*04	240	1	48	0	.	.	.	.	291	1	1	3.80888	15	M	385394	4	1192	6
168	Acute	Rotaviru	protein	nonself	AF452956		Rotaviru	4-04*01	6*02	16	3	57	26	.	.	.	.	.	.	.	.	3-33*01	240	5	48	4	.	.	.	.	294	9	9	4.0448	19	L	410111	6	2209	4
169	Acute	Meningit	protein	nonself	AF191092	SS269	.isseri	3-10*01	4*03	11	2	27	18	0	7	0	7	0	0	13	13	3-33*01	240	11	48	3	.	.	.	.	294	15	15	3.29953	9	S	410111	4	1192	3
170	Acute	Rotaviru	protein	nonself	AF452918		Rotaviru	2-02*02	3*02	24	2	51	35	0	3	2	5	0	8	2	4	3-48*03	240	2	48	0	.	.	.	.	291	2	2	3.93378	17	M	588203	3	820	2
171	Acute	Rotaviru	protein	nonself	AF452935		Rotaviru		4*02	5	3	24	14	0	3	0	8	0	6	3	10	3-48*03	240	7	48	6	.	.	.	.	294	13	13	3.18221	8	S	588203	4	1192
172	Acute	Rotaviru	protein	nonself	AF452911		Rotaviru	2-02*02R	6*03	10	3	39	31	0	14	1	14	0	7	7	6	3-49*03	240	0	54	0	.	.	.	.	300	0	0	3.66612	13	S	607331	6	2209	2
173	Acute	NORMAL -	protein	nonself	AY686913		Rotaviru		6*02	7	1	33	13	0	7	0	15	0	0	16	17	3-53*01	240	3	45	0	.	.	.	.	291	3	3	3.49953	11	S	643061	6	2209
174	Acute	NORMAL -	protein	nonself	AY686909		Rotaviru		4*02	8	1	42	25	1	4	0	13	0	12	10	5	3-66*01	240	1	45	0	.	.	.	.	291	1	1	3.74005	14	M	725422	4	1192
175	Acute	Rotaviru	protein	nonself	AF452931		Rotaviru	3-22*01	4*02	11	2	42	28	0	13	2	17	0	4	3	6	3-72*01	240	12	54	0	.	.	.	.	300	12	12	3.74005	14	M	793321	4	1192	3
176	Acute	Rotaviru	protein	nonself	AF452915		Rotaviru		4*02	7	2	24	20	0	4	6	8	0	9	16	10	3-74*02	240	2	48	2	.	.	.	.	288	4	4	3.18221	8	S	813106	4	1192
177	Acute	Rotaviru	protein	nonself	AF452922		Rotaviru	3-10*01	5*02	14	2	54	33	0	11	4	10	1	7	7	0	4-04*02	240	3	48	2	14	0	24	0	291	5	5	3.99083	18	M	72538	5	1593	3
178	Acute	NORMAL -	protein	nonself	AY686907		Rotaviru		4*03	8	2	39	27	0	15	2	4	0	4	7	8	4-04*02	240	2	48	1	8	0	13	0	294	3	3	3.66612	13	S	72538	4	1192
179	Acute	NORMAL -	protein	nonself	AY686931		Rotaviru	6-13*01	4*03	12	1	33	26	0	3	2	6	0	11	3	5	4-04*02	240	0	48	0	12	0	24	0	294	0	0	3.49953	11	S	72538	4	1192	6
180	Acute	NORMAL -	protein	nonself	AY686939		Rotaviru		6*02	.	.	33	10	.	.	.	.	.	.	.	.	4-04*02	240	4	48	1	.	.	.	.	294	5	5	3.49953	11	S	72538	6	2209
181	Acute	Rotaviru	protein	nonself	AF452909		Rotaviru	3-10*01	4*02	13	2	30	29	0	12	7	9	0	4	9	12	4-30-4*0	237	12	51	2	.	.	.	.	288	14	14	3.40453	10	S	472053	4	1192	3
182	Acute	NORMAL -	protein	nonself	AY686938		Rotaviru		6*03	5	2	48	17	0	12	3	15	0	0	0	3	4-31*01	240	22	51	7	.	.	.	.	294	29	29	3.87328	16	M	399637	6	2209
183	Acute	NORMAL -	protein	nonself	AY686889		Rotaviru	3-10*01	6*02	14	3	51	29	0	10	0	8	0	5	9	15	4-31*03	240	11	51	7	.	.	.	.	297	18	18	3.93378	17	M	399637	6	2209	3
184	Acute	Rotaviru	protein	nonself	AF452927		Rotaviru	2-02*01	5*02	28	2	54	35	0	5	1	1	0	2	2	5	4-31*03	240	8	51	5	.	.	.	.	297	13	13	3.99083	18	M	399637	5	1593	2
185	Acute	Rotaviru	protein	nonself	AF452912		Rotaviru	5-12*01	4*02	19	3	42	28	0	3	1	0	0	6	4	7	4-31*03	240	5	51	0	.	.	.	.	297	5	5	3.74005	14	M	399637	4	1192	5
186	Acute	NORMAL -	protein	nonself	AY686925		Rotaviru		4*02	8	3	36	28	0	0	1	3	0	20	5	2	4-31*03	240	0	51	0	.	.	.	.	297	0	0	3.58629	12	S	399637	4	1192
187	Acute	Rotaviru	protein	nonself	AF452917		Rotaviru	5-12*01	4*02	9	2	33	17	0	3	3	9	0	5	5	3	4-31*03	240	4	51	0	.	.	.	.	294	4	4	3.49953	11	S	399637	4	1192	5
188	Acute	NORMAL -	protein	nonself	AY686937		Rotaviru	3-10*01	5*02	31	2	69	49	.	.	.	.	.	.	.	.	4-34*01	240	3	45	0	.	.	.	.	291	3	3	4.23555	23	L	423983	5	1593	3
189	Acute	Rotaviru	protein	nonself	AY686937	RVI-58	rotaviru	3-10*01	5*02	.	.	69	.	.	.	.	.	.	.	.	.	4-34*01	.	.	.	.	.	.	.	.	291	3	3	4.23555	23	L	423983	5	1593	3
190	Acute	VACCI.	protein	nonself	M88316	JMb	Hepatiti	3-09*01	2*01	22	2	66	47	0	12	1	5	0	13	4	7	4-39*01	240	19	51	6	.	.	.	.	297	26	26	4.19117	22	L	472047	2	208	3
191	Acute	NORMAL -	protein	nonself	AY686888		Rotaviru	6-06*01	4*03	16	1	51	36	0	12	3	2	0	8	0	4	4-39*01	240	6	51	0	16	0	17	0	294	6	6	3.93378	17	M	472047	4	1192	6
192	Acute	NORMAL -	protein	nonself	AY686887		Rotaviru	3-10*02	5*02	18	2	45	20	0	3	0	6	0	0	8	0	4-39*01	240	20	51	10	17	2	24	0	297	30	30	3.80888	15	M	472047	5	1593	3
193	Acute	NORMAL -	protein	nonself	AY686922		Rotaviru	5-05*01	6*02	16	3	54	25	0	5	2	4	0	4	0	6	4-39*01	240	6	51	1	16	0	30	0	297	7	7	3.99083	18	M	472047	6	2209	5
194	Acute	Rotaviru	protein	nonself	AF452930		Rotaviru	1-26*01	4*01	19	1	42	27	0	3	1	1	1	4	0	6	4-39*01	240	11	51	5	19	2	15	0	297	16	16	3.74005	14	M	472047	4	1192	1
195	Acute	Rotaviru	protein	nonself	AF452914		Rotaviru		4*01	6	1	36	15	0	0	1	19	1	8	6	0	4-39*01	240	1	51	0	6	0	21	0	297	1	1	3.58629	12	S	472047	4	1192
196	Acute	Rotaviru	protein	nonself	AF452910		Rotaviru		3*02	7	3	39	20	0	6	5	2	0	7	2	0	4-59*01	240	15	45	6	7	0	23	1	288	21	21	3.66612	13	S	677686	3	820
197	Acute	NORMAL -	protein	nonself	AY686891		Rotaviru	2-15*01R	4*01	12	3	42	36	0	5	3	0	0	19	19	5	4-61*01	240	0	51	0	12	0	24	0	294	0	0	3.74005	14	M	689515	4	1192	2
198	Acute	Rotaviru	protein	nonself	AF452934		Rotaviru	6-19*01	4*03	13	1	42	35	0	8	2	2	0	14	6	5	4-61*01	240	0	51	0	13	0	24	0	297	0	0	3.74005	14	M	689515	4	1192	6
199	Acute	Rotaviru	protein	nonself	AF452923		Rotaviru		6*03	6	3	48	14	0	0	3	10	0	8	15	0	4-61*02	240	5	51	0	6	0	35	0	294	5	5	3.87328	16	M	689515	6	2209
200	Acute	Rotaviru	protein	nonself	AF452913		Rotaviru		6*03	5	1	39	7	0	2	1	6	0	0	18	4	5-51*01	240	2	48	1	5	0	31	2	294	3	3	3.66612	13	S	629119	6	2209
201	Chronic	HIV	non prot	nonself		2G12	gp120 ca		3*01	6	3	48	34	0	4	9	5	0	24	20	1	3-21*01	237	39	48	21	6	0	45	6	285	60	60	3.87328	16	M	286062	3	820
202	Chronic	HIV	protein	nonself		pat4_ASA	gp140	3-09*01	3*01	.	.	60	.	.	.	.	.	.	.	.	.	1-02*02	.	.	.	.	.	.	.	.	288	33	33	4.09601	20	L	47060	3	820	3
203	Chronic	HIV	protein	nonself		pat3_ASA	gp140	3-03*01	4*02	.	.	42	.	.	.	.	.	.	.	.	.	1-02*02	.	.	.	.	.	.	.	.	288	20	20	3.74005	14	M	47060	4	1192	3
204	Chronic	HIV	protein	nonself		pat4_ASA	gp140	5-05*01	4*02	.	.	48	.	.	.	.	.	.	.	.	.	1-02*02	.	.	.	.	.	.	.	.	191	28	28	3.87328	16	M	47060	4	1192	5
205	Chronic	HIV	protein	nonself		L1	gp41 env			5	2	36	24	0	19	4	13	0	.	7	21	1-02*02	168	29	48	15	5	0	40	5	216	44	44	3.58629	12	S	47060		.
206	Chronic	HIV	protein	nonself	Z35119	CE0G11G2	P34		4*01	7	1	39	22	0	1	2	13	0	14	9	3	1-02*02	240	16	48	7	7	0	18	1	294	23	23	3.66612	13	S	47060	4	1192
207	Chronic	HIV	protein	nonself	L03147	b12	gp120 en		6*03	8	2	60	44	0	37	1	21	0	0	3	20	1-03*01	231	23	48	13	10	1	40	1	285	36	36	4.09601	20	L	65635	6	2209
208	Chronic	HIV	protein	nonself	L08902		gp120 en		6*03	7	2	60	36	0	25	1	0	0	4	4	12	1-03*01	240	44	48	12	7	0	42	1	294	56	56	4.09601	20	L	65635	6	2209
209	Chronic	HIV	protein	nonself		pat2_ASA	gp140	6-19*01	5*02	.	.	51	.	.	.	.	.	.	.	.	.	1-08*01	.	.	.	.	.	.	.	.	288	21	21	3.93378	17	M	133468	5	1593	6
210	Chronic	HIV	protein	nonself	U82951	L52	gp120 en		4*02	9	1	39	20	0	2	3	7	0	9	3	0	1-08*01	18	1	.	.	9	1	47	0	288	2	2	3.66612	13	S	133468	4	1192
211	Chronic	Cytomega	protein	nonself	S80750	4D4	human cy	5-12*01	4*02	16	3	54	37	0	8	0	0	0	13	7	5	1-18*01	240	21	48	7	16	0	42	2	294	29	29	3.99083	18	M	235952	4	1192	5
212	Chronic	HIV	protein	nonself		3791	V3	7-27*01R	4*02	.	.	48	.	.	.	.	.	.	.	.	.	1-18*01	.	.	.	.	.	.	.	.	294	36	36	3.87328	16	M	235952	4	1192
213	Chronic	HIV	protein	nonself		4121	V3	1-01*01	4*02	.	.	48	.	.	.	.	.	.	.	.	.	1-18*01	.	.	.	.	.	.	.	.	291	18	18	3.87328	16	M	235952	4	1192	1
214	Chronic	HIV	protein	nonself		pat4_ASA	gp140	6-19*01	4*02	.	.	51	.	.	.	.	.	.	.	.	.	1-18*01	.	.	.	.	.	.	.	.	288	41	41	3.93378	17	M	235952	4	1192	6
215	Chronic	Herpes S	protein	nonself	Y17783	rFab-FE/	Herpes S	5-24*01	6*02	12	3	57	24	0	6	2	5	0	6	3	2	1-24*01	228	26	48	8	.	.	.	.	282	35	35	4.0448	19	L	327533	6	2209	5
216	Chronic	HIV	protein	nonself		pat5_CTR	gp140	3-16*02	4*02	.	.	54	.	.	.	.	.	.	.	.	.	1-24*01	.	.	.	.	.	.	.	.	288	23	23	3.99083	18	M	327533	4	1192	3
217	Chronic	HIV	protein	nonself	AY515002	411g	gp120 en	1-26*01	4*02	15	1	39	23	0	5	1	0	0	3	5	5	1-24*01	216	6	48	6	15	1	43	0	270	13	13	3.66612	13	S	327533	4	1192	1
218	Chronic	HIV	protein	nonself	A36697	GP44	gp120 en	3-16*01	4*02	14	3	57	41	0	28	0	17	0	0	7	6	1-46*01	240	10	48	5	13	2	38	1	294	15	15	4.0448	19	L	561438	4	1192	3
219	Chronic	HIV	protein	nonself		pat4_ASA	gp140	5-05*01	1*01	.	.	72	.	.	.	.	.	.	.	.	.	1-46*01	.	.	.	.	.	.	.	.	288	47	47	4.27805	24	L	561438	1	0	5
220	Chronic	HIV	protein	nonself		pat3_ASA	gp140	3-22*01	5*02	.	.	60	.	.	.	.	.	.	.	.	.	1-46*01	.	.	.	.	.	.	.	.	288	14	14	4.09601	20	L	561438	5	1593	3
221	Chronic	Hepatiti	protein	nonself	AF455923	clo. 14	Hepatiti	3-22*01	5*02	20	2	48	28	0	5	1	10	0	3	1	4	1-46*01	240	4	48	0	.	.	.	.	294	4	4	3.87328	16	M	561438	5	1593	3
222	Chronic	HIV	protein	nonself		G15	gp41 env		3*01	6	1	42	29	0	1	3	18	0	22	5	8	1-46*01	231	47	48	16	6	0	37	5	282	63	63	3.74005	14	M	561438	3	820
223	Chronic	HIV	protein	nonself	AF086901	31	gp41		3*02	9	1	42	31	0	11	3	16	0	11	6	10	1-46*01	240	21	48	8	9	0	36	1	291	29	29	3.74005	14	M	561438	3	820
224	Chronic	HIV	protein	nonself	Z35121	DaB2B3	gp41		3*02	6	3	42	27	0	19	4	7	0	2	4	5	1-46*01	240	28	48	13	6	0	27	3	291	41	41	3.74005	14	M	561438	3	820
225	Chronic	HIV	protein	nonself		pat3_ASA	gp140	1-14*01	4*02	.	.	42	.	.	.	.	.	.	.	.	.	1-46*01	.	.	.	.	.	.	.	.	288	20	20	3.74005	14	M	561438	4	1192	1
226	Chronic	HIV	protein	nonself		pat2_ASA	gp140	1-26*01	4*02	.	.	45	.	.	.	.	.	.	.	.	.	1-46*01	.	.	.	.	.	.	.	.	288	20	20	3.80888	15	M	561438	4	1192	1
227	Chronic	HIV	protein	nonself		pat3_ASA	gp140	6-06*01	4*02	.	.	48	.	.	.	.	.	.	.	.	.	1-46*01	.	.	.	.	.	.	.	.	288	20	20	3.87328	16	M	561438	4	1192	6
228	Chronic	HIV	protein	nonself		pat2_ASA	gp140	4-23*01	5*02	.	.	48	.	.	.	.	.	.	.	.	.	1-46*02	.	.	.	.	.	.	.	.	288	33	33	3.87328	16	M	561438	5	1593	4
229	Chronic	HIV	protein	nonself		pat2_118	gp140	2-02*01R	4*02	.	.	39	.	.	.	.	.	.	.	.	.	1-58*02	.	.	.	.	.	.	.	.	288	34	34	3.66612	13	S	.	4	1192
230	Chronic	HIV	protein	nonself		pat1_491	gp140	6-19*01R	4*03	.	.	39	.	.	.	.	.	.	.	.	.	1-58*02	.	.	.	.	.	.	.	.	288	23	23	3.66612	13	S	.	4	1192
231	Chronic	Hepatiti	protein	nonself	AJ236544	clo. 1:	Hepatiti	2-15*01	1*01	26	2	60	42	1	7	0	2	0	8	3	8	1-69*01	240	16	48	9	.	.	.	.	294	26	26	4.09601	20	L	764320	1	0	2
232	Chronic	HIV	protein	nonself	AY515010	412d	gp120 en		2*01	16	2	69	48	0	12	3	0	0	20	0	3	1-69*01	216	8	48	5	16	2	41	3	267	13	13	4.23555	23	L	764320	2	208
233	Chronic	HIV	protein	nonself	AY515012	E51	gp120 en		6*02	.	1	81	54	0	13	3	0	0	29	19	7	1-69*01	237	19	48	8	12	0	50	2	288	27	27	4.39568	27	L	764320	6	2209
234	Chronic	HIV	protein	nonself	Z35125	MD2F4	p25	3-03*01	6*01	14	3	60	33	0	9	1	6	0	10	11	9	1-69*01	240	13	48	3	14	0	44	3	294	16	16	4.09601	20	L	764320	6	2209	3
235	Chronic	HIV	protein	nonself	AY515008	47e	gp120 en		6*02	11	2	66	48	0	12	4	5	0	25	0	15	1-69*01	216	6	48	2	11	0	45	1	267	8	8	4.19117	22	L	764320	6	2209
236	Chronic	Hepatiti	protein	nonself	AJ236543	clo. 1:	Hepatiti		4*02	9	1	57	38	0	0	1	22	0	29	0	2	1-69*01	240	32	48	9	.	.	.	.	294	41	41	4.0448	19	L	764320	4	1192
237	Chronic	Hepatiti	protein	nonself	AJ236548	clo. A1	Hepatiti		5*02	7	1	57	40	0	7	4	14	0	26	10	4	1-69*01	240	22	48	8	.	.	.	.	291	30	30	4.0448	19	L	764320	5	1593
238	Chronic	HIV	protein	nonself	AY539808	X5	gp120 en	3-22*01	4*02	19	2	72	54	0	26	0	2	0	9	10	4	1-69*01	240	23	48	4	19	2	39	1	294	27	27	4.27805	24	L	764320	4	1192	3
239	Chronic	HIV	protein	nonself		pat4_251	gp140	3-22*01	4*02	.	.	57	.	.	.	.	.	.	.	.	.	1-69*01	.	.	.	.	.	.	.	.	288	23	23	4.0448	19	L	764320	4	1192	3
240	Chronic	HIV	protein	nonself		pat4_ASA	gp140	5-24*01	4*02	.	.	75	.	.	.	.	.	.	.	.	.	1-69*01	.	.	.	.	.	.	.	.	288	18	18	4.31882	25	L	764320	4	1192	5
241	Chronic	HIV	protein	nonself		pat4_ASA	gp140	3-03*01	4*02	.	.	78	.	.	.	.	.	.	.	.	.	1-69*01	.	.	.	.	.	.	.	.	288	9	9	4.35799	26	L	764320	4	1192	3
242	Chronic	HIV	protein	nonself		pat4_ASA	gp140	5-12*01	6*02	.	.	63	.	.	.	.	.	.	.	.	.	1-69*01	.	.	.	.	.	.	.	.	288	17	17	4.14472	21	L	764320	6	2209	5
243	Chronic	HIV	protein	nonself		pat4_ASA	gp140	3-10*01	6*02	.	.	69	.	.	.	.	.	.	.	.	.	1-69*01	.	.	.	.	.	.	.	.	288	18	18	4.23555	23	L	764320	6	2209	3
244	Chronic	HIV	protein	nonself		pat4_ASA	gp140	6-25*01R	6*02	.	.	72	.	.	.	.	.	.	.	.	.	1-69*01	.	.	.	.	.	.	.	.	288	23	23	4.27805	24	L	764320	6	2209
245	Chronic	HIV	protein	nonself		pat3_ASA	gp140	3-22*01	6*03	.	.	66	.	.	.	.	.	.	.	.	.	1-69*01	.	.	.	.	.	.	.	.	288	23	23	4.19117	22	L	764320	6	2209	3
246	Chronic	HIV	protein	nonself		pat1_182	gp140	2-21*02R	6*03	.	.	78	.	.	.	.	.	.	.	.	.	1-69*01	.	.	.	.	.	.	.	.	288	23	23	4.35799	26	L	764320	6	2209	2
247	Chronic	HIV	protein	nonself		pat1_68_	gp140	4-17*01	6*03	.	.	78	.	.	.	.	.	.	.	.	.	1-69*01	.	.	.	.	.	.	.	.	288	28	28	4.35799	26	L	764320	6	2209	4
248	Chronic	HIV	protein	nonself		pat1_664	gp140	3-03*01	6*03	.	.	87	.	.	.	.	.	.	.	.	.	1-69*01	.	.	.	.	.	.	.	.	288	19	19	4.46706	29	L	764320	6	2209	3
249	Chronic	HIV	protein	nonself		pat5_CTR	gp140	4-17*01	6*03	.	.	78	.	.	.	.	.	.	.	.	.	1-69*01	.	.	.	.	.	.	.	.	288	28	28	4.35799	26	L	764320	6	2209	4
250	Chronic	HIV	protein	nonself	Z35123	GSD2B5B1	p25	3-10*01	3*02	17	1	51	32	0	14	1	12	0	1	2	4	1-69*01	240	6	48	5	17	2	45	0	294	11	11	3.93378	17	M	764320	3	820	3
251	Chronic	HIV	protein	nonself	U82952	L17	gp120 en		3*01	11	3	45	25	0	0	4	15	0	14	3	0	1-69*01	219	19	48	15	11	1	39	3	270	34	34	3.80888	15	M	764320	3	820
252	Chronic	HIV	protein	nonself	A36698	GP68	gp120 en		4*02	8	3	51	39	0	31	4	13	0	0	16	6	1-69*01	240	27	48	8	8	0	35	2	291	35	35	3.93378	17	M	764320	4	1192
253	Chronic	HIV	protein	nonself	AY555497	4KG5	gp120 V1		6*03	.	2	54	27	0	15	3	12	0	4	11	7	1-69*01	234	24	48	13	8	0	52	1	285	37	37	3.99083	18	M	764320	6	2209
254	Chronic	HIV	protein	nonself		pat4_ASA	gp140	3-22*01	4*02	.	.	42	.	.	.	.	.	.	.	.	.	1-69*01	.	.	.	.	.	.	.	.	288	14	14	3.74005	14	M	764320	4	1192	3
255	Chronic	HIV	protein	nonself		pat4_ASA	gp140	6-19*01	4*02	.	.	45	.	.	.	.	.	.	.	.	.	1-69*01	.	.	.	.	.	.	.	.	288	26	26	3.80888	15	M	764320	4	1192	6
256	Chronic	HIV	protein	nonself		pat1_479	gp140	3-22*01	4*02	.	.	54	.	.	.	.	.	.	.	.	.	1-69*01	.	.	.	.	.	.	.	.	288	36	36	3.99083	18	M	764320	4	1192	3
257	Chronic	HIV	protein	nonself		pat4_ASA	gp140	IR2*01R	6*02	.	.	48	.	.	.	.	.	.	.	.	.	1-69*01	.	.	.	.	.	.	.	.	288	34	34	3.87328	16	M	764320	6	2209
258	Chronic	HIV	protein	nonself	U82950	L81	gp120 en		2*01	14	1	81	71	0	34	18	7	0	23	10	9	1-69*02	207	19	48	9	14	1	43	0	255	28	28	4.39568	27	L	764320	2	208
259	Chronic	HIV	protein	nonself	U82767	p7	gp120 en	3-03*01	6*03	16	2	78	61	0	31	2	6	0	14	9	16	1-69*02	234	33	48	12	16	2	41	2	285	45	45	4.35799	26	L	764320	6	2209	3
260	Chronic	HIV	protein	nonself	U82771	p35	gp120 en	6-19*01	4*02	18	2	42	28	0	5	0	0	0	5	3	6	1-69*02	234	24	48	17	18	2	34	2	288	41	41	3.74005	14	M	764320	4	1192	6
261	Chronic	HIV	protein	nonself	U82943	L59	gp120 en	2-08*02	5*02	12	3	39	25	0	0	1	1	0	13	18	8	1-69*02	219	32	48	13	12	2	38	1	270	45	45	3.66612	13	S	764320	5	1593	2
262	Chronic	HIV	protein	nonself	S67981	No.13	gp120 en	5-12*01	4*02	16	1	60	59	0	24	8	3	0	19	4	13	1-69*04	240	22	48	9	16	2	34	0	288	31	31	4.09601	20	L	764320	4	1192	5
263	Chronic	HIV	protein	nonself		pat3_ASA	gp140	4-23*01R	3*01	.	.	51	.	.	.	.	.	.	.	.	.	1-69*05	.	.	.	.	.	.	.	.	288	28	28	3.93378	17	M	764320	3	820
264	Chronic	HIV	protein	nonself		4_E10	gp41		4*02	7	1	60	43	0	9	0	11	0	27	3	5	1-69*06	240	25	48	12	7	0	43	2	294	37	37	4.09601	20	L	764320	4	1192
265	Chronic	HIV	protein	nonself	AY515006	23e	gp120 en	3-03*01	6*02	20	2	63	47	0	21	1	5	0	6	6	20	1-69*06	219	14	48	7	20	1	43	0	273	21	21	4.14472	21	L	764320	6	2209	3
266	Chronic	HIV	protein	nonself	U82769	p20	gp120 en		6*03	6	1	57	39	0	12	2	9	0	21	2	17	1-69*06	234	28	48	17	6	0	34	4	288	45	45	4.0448	19	L	764320	6	2209
267	Chronic	HIV	protein	nonself	U82942	L19	gp120 en	1-07*01	6*02	12	3	57	38	0	20	5	4	0	6	1	13	1-69*06	222	26	48	5	12	1	43	2	273	31	31	4.0448	19	L	764320	6	2209	1
268	Chronic	HIV	protein	nonself		pat2_118	gp140	6-13*01	6*03	.	.	66	.	.	.	.	.	.	.	.	.	1-69*06	.	.	.	.	.	.	.	.	288	12	12	4.19117	22	L	764320	6	2209	6
269	Chronic	HIV	protein	nonself		pat2_ASA	gp140	3-22*01	6*03	.	.	81	.	.	.	.	.	.	.	.	.	1-69*06	.	.	.	.	.	.	.	.	288	20	20	4.39568	27	L	764320	6	2209	3
270	Chronic	HIV	protein	nonself	S67983	No. 86	gp41		4*02	10	2	51	40	0	14	7	4	0	16	17	4	1-69*06	240	19	48	10	10	0	34	3	288	29	29	3.93378	17	M	764320	4	1192
271	Chronic	HIV	protein	nonself		pat5_CTR	gp140	1-26*01R	4*02	.	.	51	.	.	.	.	.	.	.	.	.	1-69*06	.	.	.	.	.	.	.	.	288	35	35	3.93378	17	M	764320	4	1192	1
272	Chronic	Hepatiti	protein	nonself	AF051100		Hepatiti	3-16*02	6*02	9	2	39	10	0	0	0	27	0	1	1	8	1-69*06	230	13	48	7	.	.	.	.	284	20	20	3.66612	13	S	764320	6	2209	3
273	Chronic	HIV	protein	nonself	S67982	S1-1	gp120 en		4*02	8	2	54	47	0	14	5	9	0	25	14	10	1-69*09	240	19	48	10	8	0	31	2	291	29	29	3.99083	18	M	764320	4	1192
274	Chronic	HIV	protein	nonself		pat3_ASA	gp140	5-24*01	4*02	.	.	42	.	.	.	.	.	.	.	.	.	1-69*09	.	.	.	.	.	.	.	.	288	29	29	3.74005	14	M	764320	4	1192	5
275	Chronic	HIV	protein	nonself		pat3_ASA	gp140	2-02*01	4*02	.	.	45	.	.	.	.	.	.	.	.	.	1-69*09	.	.	.	.	.	.	.	.	288	51	51	3.80888	15	M	764320	4	1192	2
276	Chronic	HIV	protein	nonself		pat2_118	gp140	3-22*01	4*02	.	.	57	.	.	.	.	.	.	.	.	.	1-69*10	.	.	.	.	.	.	.	.	288	33	33	4.0448	19	L	764320	4	1192	3
277	Chronic	HIV	protein	nonself		PG20	gp140/gp	1-07*01R	5*02	.	.	51	.	.	.	.	.	.	.	.	.	1-69*11	.	.	.	.	.	.	.	.	288	43	43	3.93378	17	M	764320	5	1593
278	Chronic	HIV	protein	nonself		3697	V3	IR*01R	4*02	.	.	57	.	.	.	.	.	.	.	.	.	1-f*01	.	.	.	.	.	.	.	.	294	30	30	4.0448	19	L	327575	4	1192
279	Chronic	HIV	protein	nonself	U82961	D0142-10	gp120 V3	2-15*01	4*02	23	2	48	34	0	6	2	5	0	5	3	4	1-f*01	231	23	48	5	23	2	38	2	282	28	28	3.87328	16	M	327575	4	1192	2
280	Chronic	HIV	protein	nonself	AY515004	16c	gp120 en	5-12*01	4*02	14	3	48	29	2	14	0	0	0	0	10	1	1-f*01	201	15	48	7	10	1	47	0	255	22	22	3.87328	16	M	327575	4	1192	5
281	Chronic	HIV	protein	nonself		3869	V3	2-15*01	4*02	.	.	48	.	.	.	.	.	.	.	.	.	1-f*01	.	.	.	.	.	.	.	.	291	24	24	3.87328	16	M	327575	4	1192	2
282	Chronic	HIV	protein	nonself		PGC14	gp140/gp	3-10*02	5*02	.	.	45	.	.	.	.	.	.	.	.	.	1-f*01	.	.	.	.	.	.	.	.	288	32	32	3.80888	15	M	327575	5	1593	3
283	Chronic	HIV	protein	nonself	AY515000	48d	gp120 en	1-26*01	3*01	10	2	36	19	0	8	3	6	0	1	4	2	1-f*01	240	18	48	5	10	1	36	4	291	23	23	3.58629	12	S	327575	3	820	1
284	Chronic	HIV	protein	nonself	S67984	HBW4-1	gp120 en		5*02	8	1	60	47	0	0	5	7	0	39	16	5	2-05*04	240	5	51	3	8	1	42	1	291	8	8	4.09601	20	L	88525	5	1593
285	Chronic	HIV	protein	nonself		2F5	gp41		6*02	15	3	72	54	0	23	2	11	0	22	5	15	2-05*10	240	32	51	8	9	2	47	3	294	40	40	4.27805	24	L	88525	6	2209
286	Chronic	HIV	protein	nonself	Z35118	C31	gp120 en		5*02	9	2	51	37	0	26	9	13	0	2	9	4	2-26*01	240	6	51	2	9	1	30	0	291	8	8	3.93378	17	M	352040	5	1593
287	Chronic	HIV	protein	nonself		pat2_ASA	gp140	2-08*01	6*03	.	.	66	.	.	.	.	.	.	.	.	.	3-07*01	.	.	.	.	.	.	.	.	288	35	35	4.19117	22	L	112789	6	2209	2
288	Chronic	HIV	protein	nonself		pat6_N45	gp140	3-10*01	6*02	.	.	60	.	.	.	.	.	.	.	.	.	3-07*01	.	.	.	.	.	.	.	.	288	32	32	4.09601	20	L	112789	6	2209	3
289	Chronic	HIV	protein	nonself		3402	V3	3-10*01	6*02	.	.	60	.	.	.	.	.	.	.	.	.	3-07*02	.	.	.	.	.	.	.	.	291	35	35	4.09601	20	L	112789	6	2209	3
290	Chronic	HIV	protein	nonself	X53613	3D6	gp41	3-22*01	3*02	24	2	57	37	0	6	3	2	0	7	5	3	3-09*01	240	2	48	5	24	1	46	0	294	8	8	4.0448	19	L	146675	3	820	3
291	Chronic	HIV	protein	nonself	S77136		gp120 V3	3-16*02	4*02	24	2	51	41	0	11	1	1	0	6	12	11	3-11*01	240	20	48	9	24	1	36	0	294	29	29	3.93378	17	M	167622	4	1192	3
292	Chronic	HIV	protein	nonself	AF059199	F240	gp41	3-09*01	5*02	10	2	54	36	1	2	0	18	0	23	3	7	3-11*01	240	38	48	16	10	0	28	5	294	55	55	3.99083	18	M	167622	5	1593	3
293	Chronic	HIV	protein	nonself		pat4_ASA	gp140	6-19*01	4*02	.	.	54	.	.	.	.	.	.	.	.	.	3-11*01	.	.	.	.	.	.	.	.	288	18	18	3.99083	18	M	167622	4	1192	6
294	Chronic	HIV	protein	nonself		pat4_ASA	gp140	3-10*01	5*02	.	.	45	.	.	.	.	.	.	.	.	.	3-11*01	.	.	.	.	.	.	.	.	288	30	30	3.80888	15	M	167622	5	1593	3
295	Chronic	HIV	protein	nonself	L03169	b6	gp120 en	3-09*01	3*01	.	2	72	53	0	11	2	0	0	25	14	3	3-15*01	231	31	54	8	17	2	35	4	291	40	40	4.27805	24	L	204702	3	820	3
296	Chronic	HIV	protein	nonself	L38566	tat16/31	tat	3-10*01	4*02	22	2	48	31	0	5	1	1	0	4	8	4	3-15*01	228	10	54	4	22	1	44	0	288	14	14	3.87328	16	M	204702	4	1192	3
297	Chronic	HIV	protein	nonself		pat1_696	gp140	3-03*01	4*02	.	.	39	.	.	.	.	.	.	.	.	.	3-15*01	.	.	.	.	.	.	.	.	294	27	27	3.66612	13	S	204702	4	1192	3
298	Chronic	HIV	protein	nonself		pat6_N45	gp140	6-19*01	1*01	.	.	27	.	.	.	.	.	.	.	.	.	3-15*01	.	.	.	.	.	.	.	.	294	56	56	3.29953	9	S	204702	1	0	6
299	Chronic	HIV	protein	nonself		pat4_ASA	gp140	3-09*01	4*02	.	.	66	.	.	.	.	.	.	.	.	.	3-15*02	.	.	.	.	.	.	.	.	294	14	14	4.19117	22	L	204702	4	1192	3
300	Chronic	HIV	protein	nonself	L03165	b3	gp120 en		6*03	15	2	66	44	0	19	3	7	0	10	9	12	3-15*06	231	40	54	8	15	2	42	3	288	49	49	4.19117	22	L	204702	6	2209
301	Chronic	HIV	protein	nonself		447-52D	gp120 V3	3-10*0	6*03	19	3	66	32	0	5	0	3	0	8	9	3	3-15*07	240	13	54	6	18	2	52	1	300	19	19	4.19117	22	L	204702	6	2209	3
302	Chronic	Hepatiti	protein	nonself	AB027445	clo.308	Hepatiti		6*03	8	2	63	36	0	14	4	13	0	14	10	6	3-20*01	240	9	48	3	.	.	.	.	291	12	12	4.14472	21	L	261970	6	2209
303	Chronic	Hepatiti	protein	nonself	AB027443	clo. 30	Hepatiti		5*02	7	3	33	12	0	1	1	4	0	4	5	3	3-21*01	240	15	48	7	.	.	.	.	294	22	22	3.49953	11	S	286062	5	1593
304	Chronic	HIV	protein	nonself		pat3_ASA	gp140	IR2*01R	4*02	.	.	39	.	.	.	.	.	.	.	.	.	3-21*01	.	.	.	.	.	.	.	.	288	13	13	3.66612	13	S	286062	4	1192
305	Chronic	HIV	protein	nonself		pat3_ASA	gp140	1-14*01	5*02	.	.	36	.	.	.	.	.	.	.	.	.	3-21*01	.	.	.	.	.	.	.	.	288	10	10	3.58629	12	S	286062	5	1593	1
306	Chronic	HIV	protein	nonself	Z35124	NG3B7	gp41	1-26*01	3*02	13	3	45	25	0	5	0	0	0	7	7	4	3-23*01	240	9	48	7	13	1	26	1	294	16	16	3.80888	15	M	319590	3	820	1
307	Chronic	Hepatiti	protein	nonself	AF455924	clo. 15	Hepatiti	6-13*01	4*02	12	2	42	23	0	10	0	4	0	1	5	3	3-23*01	240	5	48	3	.	.	.	.	294	8	8	3.74005	14	M	319590	4	1192	6
308	Chronic	Hepatiti	protein	nonself	AF455922	clo. 12	Hepatiti		4*02	7	1	45	25	0	14	1	21	0	4	3	1	3-23*01	240	12	48	5	.	.	.	.	294	17	17	3.80888	15	M	319590	4	1192
309	Chronic	Herpes S	protein	nonself	M97920		Herpes S	5-24*01	6*02	.	.	51	.	.	.	.	.	.	.	.	.	3-23*01	.	.	.	.	.	.	.	.	.	14	14	3.93378	17	M	319590	6	2209	5
310	Chronic	HIV	protein	nonself		pat4_ASA	gp140	3-16*02R	3*01	.	.	42	.	.	.	.	.	.	.	.	.	3-23*01	.	.	.	.	.	.	.	.	288	64	64	3.74005	14	M	319590	3	820	3
311	Chronic	HIV	protein	nonself	U82948	L100	gp120 en	4-23*02	4*02	7	1	33	19	0	13	3	6	0	0	7	5	3-23*01	219	25	48	12	6	0	34	3	270	37	37	3.49953	11	S	319590	4	1192	4
312	Chronic	HIV	protein	nonself		pat3_ASA	gp140	IR*01R	3*02	.	.	39	.	.	.	.	.	.	.	.	.	3-23*01	.	.	.	.	.	.	.	.	288	26	26	3.66612	13	S	319590	3	820
313	Chronic	HIV	protein	nonself		pat1_693	gp140	IR*01R	4*02	.	.	33	.	.	.	.	.	.	.	.	.	3-23*01	.	.	.	.	.	.	.	.	288	20	20	3.49953	11	S	319590	4	1192
314	Chronic	HIV	protein	nonself		pat3_ASA	gp140	3-03*01	6*03	.	.	36	.	.	.	.	.	.	.	.	.	3-23*01	.	.	.	.	.	.	.	.	288	21	21	3.58629	12	S	319590	6	2209	3
315	Chronic	HIV	protein	nonself		pat5_CTR	gp140	6-19*01	4*02	.	.	39	.	.	.	.	.	.	.	.	.	3-23*01	.	.	.	.	.	.	.	.	126	14	14	3.66612	13	S	319590	4	1192	6
316	Chronic	HIV	protein	nonself	U82946	L35	gp120 en	5-12*01	4*02	13	1	54	44	0	27	3	6	0	4	4	7	3-23*03	18	1	.	.	13	0	40	1	.	.	.	3.99083	18	M	319590	4	1192	5
317	Chronic	HIV	protein	nonself		pat6_N45	gp140	3-03*01	6*03	.	.	66	.	.	.	.	.	.	.	.	.	3-30*02	.	.	.	.	.	.	.	.	288	30	30	4.19117	22	L	385394	6	2209	3
318	Chronic	HIV	protein	nonself	L38564	tat104/1	tat	2-15*01	3*01	21	2	57	37	0	13	3	4	0	3	6	1	3-30*03	228	30	48	15	21	2	40	3	279	45	45	4.0448	19	L	385394	3	820	2
319	Chronic	HIV	protein	nonself	L01410	M7B5	gp120 en	3-10*01	6*02	24	3	78	51	0	15	4	3	0	12	4	6	3-30*03	240	22	48	5	24	4	51	2	291	27	27	4.35799	26	L	385394	6	2209	3
320	Chronic	HIV	protein	nonself		3904	V3	IR*01R	6*02	.	.	36	.	.	.	.	.	.	.	.	.	3-30*03	.	.	.	.	.	.	.	.	291	17	17	3.58629	12	S	385394	6	2209
321	Chronic	HIV	protein	nonself	L03139	B26	gp120 en	3-09*01	4*02	22	2	63	49	0	20	0	2	0	7	7	8	3-30*04	231	9	48	6	22	1	40	0	285	15	15	4.14472	21	L	385394	4	1192	3
322	Chronic	Cytomega	protein	nonself	L37310	ITC88	epitope	3-09*01	4*02	.	.	48	.	.	.	.	.	.	.	.	.	3-30*04	.	.	.	.	.	.	.	.	.	24	24	3.87328	16	M	385394	4	1192	3
323	Chronic	Hepatiti	protein	nonself	AB027441	clo. 30	Hepatiti		4*02	6	2	39	30	0	20	8	12	0	4	13	5	3-30*04	240	13	48	5	.	.	.	.	288	18	18	3.66612	13	S	385394	4	1192
324	Chronic	Hepatiti	protein	nonself	AB012909	CL4	Hepatiti		4*02	6	2	33	21	0	5	3	20	0	10	5	7	3-30*04	240	17	48	3	.	.	.	.	291	20	20	3.49953	11	S	385394	4	1192
325	Chronic	HIV	protein	nonself		pat1_863	gp140	3-03*01	4*02	.	.	57	.	.	.	.	.	.	.	.	.	3-30*11	.	.	.	.	.	.	.	.	288	25	25	4.0448	19	L	385394	4	1192	3
326	Chronic	HIV	protein	nonself		pat4_ASA	gp140	3-10*01	4*02	.	.	42	.	.	.	.	.	.	.	.	.	3-30*18	.	.	.	.	.	.	.	.	288	10	10	3.74005	14	M	385394	4	1192	3
327	Chronic	Hepatiti	protein	nonself	AJ236546	clo. L3	Hepatiti		4*02	7	1	54	32	0	24	0	8	0	1	4	0	3-30*19	240	18	48	9	.	.	.	.	294	28	28	3.99083	18	M	385394	4	1192
328	Chronic	HIV	protein	nonself	AF086903	32	gp120 en	3-03*01	3*02	20	2	66	47	0	15	0	4	0	12	7	3	3-30-3*0	240	9	48	7	20	1	31	5	294	16	16	4.19117	22	L	.	3	820	3
329	Chronic	HIV	protein	nonself	L03175	loop 35	gp120 en	6-13*01	6*03	17	2	66	36	0	16	1	4	1	2	0	4	3-30-3*0	231	13	48	7	17	2	53	2	282	20	20	4.19117	22	L	.	6	2209	6
330	Chronic	HIV	protein	nonself		pat4_182	gp140	3-10*01	6*01	.	.	60	.	.	.	.	.	.	.	.	.	3-30-3*0	.	.	.	.	.	.	.	.	288	14	14	4.09601	20	L	.	6	2209	3
331	Chronic	HIV	protein	nonself		pat5_CTR	gp140	3-22*01	3*02	.	.	69	.	.	.	.	.	.	.	.	.	3-30-3*0	.	.	.	.	.	.	.	.	288	38	38	4.23555	23	L	.	3	820	3
332	Chronic	HIV	protein	nonself	Z35120	DZ33	gp41		4*02	9	3	54	36	1	8	0	5	0	18	17	2	3-30-3*0	240	9	48	4	9	1	42	1	294	14	14	3.99083	18	M	.	4	1192
333	Chronic	Cytomega	protein	nonself	L26894	MO53	epitope	3-22*01	4*02	.	.	48	.	.	.	.	.	.	.	.	.	3-30-3*0	.	.	.	.	.	.	.	.	.	29	29	3.87328	16	M	.	4	1192	3
334	Chronic	Cytomega	protein	nonself	L26533	ITC39	epitope	6-19*01	4*02	.	.	51	.	.	.	.	.	.	.	.	.	3-30-3*0	.	.	.	.	.	.	.	.	.	20	20	3.93378	17	M	.	4	1192	6
335	Chronic	HIV	protein	nonself		pat3_ASA	gp140	3-03*02R	4*02	.	.	48	.	.	.	.	.	.	.	.	.	3-30-3*0	.	.	.	.	.	.	.	.	288	12	12	3.87328	16	M	.	4	1192
336	Chronic	HIV	protein	nonself	L38560	rev9Fd	rev		4*02	6	3	33	16	1	7	0	7	0	2	24	3	3-30-3*0	231	11	48	7	6	0	42	1	285	18	18	3.49953	11	S	.	4	1192
337	Chronic	HIV	protein	nonself		pat4_ASA	gp140	3-03*01	3*02	.	.	60	.	.	.	.	.	.	.	.	.	3-33*01	.	.	.	.	.	.	.	.	288	25	25	4.09601	20	L	410111	3	820	3
338	Chronic	Hepatiti	protein	nonself	AJ236545	clo. L1	Hepatiti		4*02	8	3	51	29	0	5	0	9	0	16	14	0	3-33*01	240	10	48	5	.	.	.	.	294	16	16	3.93378	17	M	410111	4	1192
339	Chronic	Epstein	protein	nonself	AJ504721		Epstein	3-10*01	4*02	16	2	48	32	0	11	1	7	0	5	8	5	3-33*01	240	18	48	9	.	.	.	.	294	28	28	3.87328	16	M	410111	4	1192	3
340	Chronic	Herpes S	protein	nonself	Y17770	rFab-FE/	Herpes S	6-25*01	6*02	9	3	42	25	0	10	12	9	1	5	0	8	3-33*01	222	11	48	9	.	.	.	.	270	20	20	3.74005	14	M	410111	6	2209	6
341	Chronic	HIV	protein	nonself		PG16	gp140/gp	3-03*01	6*03	.	.	90	.	.	.	.	.	.	.	.	.	3-33*05	.	.	.	.	.	.	.	.	288	43	43	4.50092	30	L	410111	6	2209	3
342	Chronic	HIV	protein	nonself	U82947	L15	gp120 en		5*02	15	1	51	29	0	13	0	6	0	1	0	3	3-47*03	18	1	.	.	15	2	47	1	288	3	3	3.93378	17	M	568938	5	1593
343	Chronic	HIV	protein	nonself		pat1_577	gp140	3-10*01	1*01	.	.	48	.	.	.	.	.	.	.	.	.	3-48*01	.	.	.	.	.	.	.	.	288	16	16	3.87328	16	M	588203	1	0	3
344	Chronic	HIV	protein	nonself	L03179	s8	gp120 en	3-16*02	3*02	12	3	54	43	0	18	0	14	0	13	11	11	3-48*03	231	17	48	6	.	.	.	.	285	23	23	3.99083	18	M	588203	3	820	3
345	Chronic	HIV	protein	nonself	L09086	loop 13	gp120 en	3-09*01	4*02	12	1	51	39	0	17	0	11	0	10	8	8	3-48*03	240	19	48	8	12	1	34	0	294	27	27	3.93378	17	M	588203	4	1192	3
346	Chronic	HIV	protein	nonself	L38561	rev16/20	rev		4*02	16	2	48	35	1	10	0	0	0	8	4	7	3-48*03	228	10	48	6	16	2	14	0	282	16	16	3.87328	16	M	588203	4	1192
347	Chronic	Hepatiti	protein	nonself	AF455925	clo. 31	Hepatiti	5-12*01	4*02	12	2	60	39	0	21	1	5	0	6	6	0	3-49*03	240	1	54	0	.	.	.	.	300	1	1	4.09601	20	L	607331	4	1192	5
348	Chronic	HIV	protein	nonself		pat1_687	gp140	IR*01	6*02	.	.	48	.	.	.	.	.	.	.	.	.	3-53*01	.	.	.	.	.	.	.	.	285	41	41	3.87328	16	M	643061	6	2209
349	Chronic	HIV	protein	nonself		pat3_ASA	gp140	4-04*01	6*03	.	.	33	.	.	.	.	.	.	.	.	.	3-53*01	.	.	.	.	.	.	.	.	285	8	8	3.49953	11	S	643061	6	2209	4
350	Chronic	HIV	protein	nonself		pat1_523	gp140	3-16*01	5*02	.	.	63	.	.	.	.	.	.	.	.	.	3-53*03	.	.	.	.	.	.	.	.	285	77	77	4.14472	21	L	.	5	1593	3
351	Chronic	HIV	protein	nonself	AY056842	F425B4e8	gp120 V3	3-22*01	3*01	20	2	48	26	0	3	0	3	0	3	8	2	3-64*01	240	17	48	10	20	2	38	2	294	27	27	3.87328	16	M	708130	3	820	3
352	Chronic	HIV	protein	nonself		pat2_118	gp140	4-17*01	6*03	.	.	45	.	.	.	.	.	.	.	.	.	3-64*01	.	.	.	.	.	.	.	.	288	18	18	3.80888	15	M	708130	6	2209	4
353	Chronic	HIV	protein	nonself		pat1_732	gp140	3-10*02	6*03	.	.	60	.	.	.	.	.	.	.	.	.	3-72*01	.	.	.	.	.	.	.	.	294	9	9	4.09601	20	L	793321	6	2209	3
354	Chronic	HIV	protein	nonself		pat2_ASA	gp140	3-03*01	6*02	.	.	66	.	.	.	.	.	.	.	.	.	3-74*01	.	.	.	.	.	.	.	.	288	28	28	4.19117	22	L	813106	6	2209	3
355	Chronic	HIV	protein	nonself	AF175559	ITH5-2	gp120 V3	2-21*02R	1*01	13	3	42	34	0	11	0	1	0	10	14	16	3-74*02	240	32	48	18	13	2	32	1	294	51	51	3.74005	14	M	813106	1	0	2
356	Chronic	Hepatiti	protein	nonself	AJ236547	clo. A8	Hepatiti		3*02	7	1	57	36	0	8	2	17	0	21	7	1	4-04*02	240	18	48	8	.	.	.	.	294	26	26	4.0448	19	L	72538	3	820
357	Chronic	HIV	protein	nonself	U82949	L34	gp120 en		5*02	6	2	33	18	0	10	2	23	0	2	0	8	4-04*02	219	13	48	9	6	0	42	0	273	22	22	3.49953	11	S	72538	5	1593
358	Chronic	HIV	protein	nonself		pat4_ASA	gp140	2-21*02R	4*02	.	.	48	.	.	.	.	.	.	.	.	.	4-04*07	.	.	.	.	.	.	.	.	285	39	39	3.87328	16	M	72538	4	1192	2
359	Chronic	HIV	protein	nonself		pat3_ASA	gp140	6-19*01	4*02	.	.	51	.	.	.	.	.	.	.	.	.	4-04*07	.	.	.	.	.	.	.	.	285	33	33	3.93378	17	M	72538	4	1192	6
360	Chronic	HIV	protein	nonself		pat4_ASA	gp140	5-12*01	6*02	.	.	51	.	.	.	.	.	.	.	.	.	4-04*07	.	.	.	.	.	.	.	.	285	61	61	3.93378	17	M	72538	6	2209	5
361	Chronic	Hepatiti	protein	nonself	AF400158		Hepatiti	3-10*02	4*02	12	1	30	14	0	3	1	10	0	0	10	5	4-04*07	210	2	45	7	.	.	.	.	261	9	9	3.40453	10	S	72538	4	1192	3
362	Chronic	Hepatiti	protein	nonself	L03677		Hepatiti	1-14*01R	4*02	.	.	27	.	.	.	.	.	.	.	.	.	4-04*07	.	.	.	.	.	.	.	.	.	25	25	3.29953	9	S	72538	4	1192
363	Chronic	HIV	protein	nonself		pat4_ASA	gp140	3-03*01	5*02	.	.	57	.	.	.	.	.	.	.	.	.	4-30-2*0	.	.	.	.	.	.	.	.	291	23	23	4.0448	19	L	399647	5	1593	3
364	Chronic	HIV	protein	nonself		pat4_ASA	gp140	6-06*01	6*02	.	.	42	.	.	.	.	.	.	.	.	.	4-30-2*0	.	.	.	.	.	.	.	.	291	8	8	3.74005	14	M	399647	6	2209	6
365	Chronic	HIV	protein	nonself	M67500	120-16	gp41		2*01	7	2	36	18	0	6	2	10	0	5	2	7	4-30-2*0	240	24	51	9	7	0	36	3	297	33	33	3.58629	12	S	399647	2	208
366	Chronic	HIV	protein	nonself		pat4_ASA	gp140	5-05*01	6*02	.	.	60	.	.	.	.	.	.	.	.	.	4-30-4*0	.	.	.	.	.	.	.	.	291	35	35	4.09601	20	L	472053	6	2209	5
367	Chronic	HIV	protein	nonself		pat3_ASA	gp140	4-04*01	5*02	.	.	36	.	.	.	.	.	.	.	.	.	4-30-4*0	.	.	.	.	.	.	.	.	288	39	39	3.58629	12	S	472053	5	1593	4
368	Chronic	HIV	protein	nonself	Z35126	T48.16-G	gp120 en	3-03*01	3*02	19	2	57	42	0	11	4	1	0	12	11	5	4-31*03	240	8	51	2	19	0	41	0	294	10	10	4.0448	19	L	399637	3	820	3
369	Chronic	HIV	protein	nonself		pat4_ASA	gp140	3-03*01	6*02	.	.	60	.	.	.	.	.	.	.	.	.	4-31*03	.	.	.	.	.	.	.	.	291	19	19	4.09601	20	L	399637	6	2209	3
370	Chronic	HIV	protein	nonself		pat5_CTR	gp140	4-23*01R	5*02	.	.	60	.	.	.	.	.	.	.	.	.	4-31*03	.	.	.	.	.	.	.	.	291	15	15	4.09601	20	L	399637	5	1593
371	Chronic	HIV	protein	nonself		pat5_CTR	gp140	5-12*01	6*02	.	.	60	.	.	.	.	.	.	.	.	.	4-31*03	.	.	.	.	.	.	.	.	291	13	13	4.09601	20	L	399637	6	2209	5
372	Chronic	Cytomega	protein	nonself	L26535	ITC48	epitope	4-23*01R	4*02	.	.	42	.	.	.	.	.	.	.	.	.	4-31*03	.	.	.	.	.	.	.	.	.	16	16	3.74005	14	M	399637	4	1192
373	Chronic	HIV	protein	nonself		pat3_ASA	gp140	6-06*01R	3*02	.	.	45	.	.	.	.	.	.	.	.	.	4-31*03	.	.	.	.	.	.	.	.	291	30	30	3.80888	15	M	399637	3	820
374	Chronic	HIV	protein	nonself		pat3_ASA	gp140	6-06*01R	4*02	.	.	42	.	.	.	.	.	.	.	.	.	4-31*03	.	.	.	.	.	.	.	.	291	17	17	3.74005	14	M	399637	4	1192
375	Chronic	HIV	protein	nonself		pat4_ASA	gp140	6-19*01	4*02	.	.	42	.	.	.	.	.	.	.	.	.	4-31*03	.	.	.	.	.	.	.	.	291	19	19	3.74005	14	M	399637	4	1192	6
376	Chronic	Herpes S	protein	nonself	Y17772	rFab-FE/	Herpes S	2-21*02	4*01	22	2	60	44	1	1	0	5	0	20	1	6	4-34*01	228	15	45	6	.	.	.	.	279	21	21	4.09601	20	L	423983	4	1192	2
377	Chronic	HIV	protein	nonself	L01412	T15G1	gp41		3*02	7	1	45	30	0	12	5	6	0	11	7	4	4-34*01	240	35	45	12	7	0	34	4	288	47	47	3.80888	15	M	423983	3	820
378	Chronic	HIV	protein	nonself		pat5_CTR	gp140	4-17*01	6*02	.	.	72	.	.	.	.	.	.	.	.	.	4-34*04	.	.	.	.	.	.	.	.	285	19	19	4.27805	24	L	423983	6	2209	4
379	Chronic	HIV	protein	nonself	L33420	U.2.1 (c	gp120 V3		4*02	11	3	51	44	1	3	0	0	0	29	6	13	4-34*09	240	3	45	1	11	1	34	0	285	4	4	3.93378	17	M	423983	4	1192
380	Chronic	HIV	protein	nonself		pat2_ASA	gp140	1-01*01	3*02	.	.	45	.	.	.	.	.	.	.	.	.	4-34*10	.	.	.	.	.	.	.	.	285	107	107	3.80888	15	M	423983	3	820	1
381	Chronic	Hepatiti	protein	nonself	AB027447	clo.308	Hepatiti		6*03	8	3	63	38	0	9	1	18	0	21	5	11	4-39*01	240	24	51	13	.	.	.	.	297	38	38	4.14472	21	L	472047	6	2209
382	Chronic	Herpes S	protein	nonself	M97921		Herpes S	3-10*01	5*02	.	.	60	.	.	.	.	.	.	.	.	.	4-39*01	.	.	.	.	.	.	.	.	.	23	23	4.09601	20	L	472047	5	1593	3
383	Chronic	Cytomega	protein	nonself	E10697		human cy	3-09*01	4*02	23	2	54	45	0	11	2	0	0	11	8	11	4-39*01	240	6	51	3	.	.	.	.	297	9	9	3.99083	18	M	472047	4	1192	3
384	Chronic	HIV	protein	nonself		pat1_763	gp140	4-17*01R	4*02	.	.	39	.	.	.	.	.	.	.	.	.	4-39*01	.	.	.	.	.	.	.	.	291	53	53	3.66612	13	S	472047	4	1192
385	Chronic	HIV	protein	nonself	Z35122	F172-D8	gp120 en		6*02	9	2	69	55	1	8	0	9	0	37	3	23	4-39*02	240	29	51	14	9	0	27	3	297	43	43	4.23555	23	L	472047	6	2209
386	Chronic	HIV	protein	nonself		pat6_N45	gp140	3/OR15-3	5*02	.	.	63	.	.	.	.	.	.	.	.	.	4-39*02	.	.	.	.	.	.	.	.	291	34	34	4.14472	21	L	472047	5	1593
387	Chronic	HIV	protein	nonself		15e	gp120 en		6*02	5	3	51	17	0	6	3	13	1	5	3	0	4-39*02	240	11	51	6	5	0	62	3	294	17	17	3.93378	17	M	472047	6	2209
388	Chronic	HIV	protein	nonself	AY035845	Z13	gp41		6*03	6	1	57	29	0	4	3	9	0	19	5	6	4-59*01	231	36	45	11	6	0	38	6	279	47	47	4.0448	19	L	677686	6	2209
389	Chronic	HIV	protein	nonself		1108	V3	2-15*01	3*01	.	.	57	.	.	.	.	.	.	.	.	.	4-59*01	.	.	.	.	.	.	.	.	273	29	29	4.0448	19	L	677686	3	820	2
390	Chronic	HIV	protein	nonself	M67503	268-D	gp120 V3		3*01	8	2	48	26	1	11	0	12	0	6	8	2	4-59*01	240	29	45	12	8	0	38	3	291	41	41	3.87328	16	M	677686	3	820
391	Chronic	HIV	protein	nonself	M88500	F105	gp120 en	4-17*01	5*02	13	2	51	36	0	19	1	3	0	4	0	9	4-59*01	240	7	45	3	13	0	41	0	291	11	11	3.93378	17	M	677686	5	1593	4
392	Chronic	HIV	protein	nonself		3881	V3	2-02*03	3*02	.	.	45	.	.	.	.	.	.	.	.	.	4-59*01	.	.	.	.	.	.	.	.	288	32	32	3.80888	15	M	677686	3	820	2
393	Chronic	HIV	protein	nonself		pat3_ASA	gp140	5-12*01	4*02	.	.	42	.	.	.	.	.	.	.	.	.	4-59*01	.	.	.	.	.	.	.	.	285	10	10	3.74005	14	M	677686	4	1192	5
394	Chronic	HIV	protein	nonself		pat3_ASA	gp140	3-10*01	4*02	.	.	45	.	.	.	.	.	.	.	.	.	4-59*01	.	.	.	.	.	.	.	.	285	4	4	3.80888	15	M	677686	4	1192	3
395	Chronic	HIV	protein	nonself		pat3_ASA	gp140	3-09*01	4*02	.	.	48	.	.	.	.	.	.	.	.	.	4-59*01	.	.	.	.	.	.	.	.	285	37	37	3.87328	16	M	677686	4	1192	3
396	Chronic	HIV	protein	nonself		pat3_ASA	gp140	3-16*01	5*02	.	.	51	.	.	.	.	.	.	.	.	.	4-59*01	.	.	.	.	.	.	.	.	285	30	30	3.93378	17	M	677686	5	1593	3
397	Chronic	HIV	protein	nonself		pat1_287	gp140	3-03*01	6*03	.	.	54	.	.	.	.	.	.	.	.	.	4-59*01	.	.	.	.	.	.	.	.	285	28	28	3.99083	18	M	677686	6	2209	3
398	Chronic	HIV	protein	nonself		pat2_ASA	gp140	5-24*01	4*02	.	.	36	.	.	.	.	.	.	.	.	.	4-59*01	.	.	.	.	.	.	.	.	285	12	12	3.58629	12	S	677686	4	1192	5
399	Chronic	Herpes S	protein	nonself	Y17785	rFab-FE/	Herpes S		6*02	8	1	48	29	0	18	2	15	0	3	8	16	4-59*02	228	21	45	5	.	.	.	.	279	26	26	3.87328	16	M	677686	6	2209
400	Chronic	HIV	protein	nonself	L33430	AP.2.8 (	gp120 V3	3-16*01	6*01	10	2	57	62	0	32	3	15	0	20	12	37	4-59*04	240	15	45	7	10	0	25	0	288	22	22	4.0448	19	L	677686	6	2209	3
401	Chronic	HIV	protein	nonself		pat2_ASA	gp140	3/OR15-3	4*02	.	.	60	.	.	.	.	.	.	.	.	.	4-59*07	.	.	.	.	.	.	.	.	285	20	20	4.09601	20	L	677686	4	1192
402	Chronic	HIV	protein	nonself		pat4_ASA	gp140	3-03*01	6*02	.	.	63	.	.	.	.	.	.	.	.	.	4-61*01	.	.	.	.	.	.	.	.	291	22	22	4.14472	21	L	689515	6	2209	3
403	Chronic	HIV	protein	nonself	L33424	AS.1.29	gp120 V3		6*03	9	2	63	34	0	3	2	7	1	21	0	6	4-61*02	240	8	51	4	9	0	42	5	297	13	13	4.14472	21	L	689515	6	2209
404	Chronic	HIV	protein	nonself	L33426	AS.1.30	gp120 V3		6*01	8	3	57	59	0	27	2	2	0	24	1	37	4-61*02	240	10	51	3	8	0	26	0	297	13	13	4.0448	19	L	689515	6	2209
405	Chronic	HIV	protein	nonself	L33422	AS.1.15	gp120 V3		6*01	8	3	51	52	0	14	1	8	0	30	1	37	4-61*02	240	9	51	5	8	0	25	0	291	14	14	3.93378	17	M	689515	6	2209
406	Chronic	HIV	protein	nonself	M67501	98-6	gp41		4*02	7	1	48	29	0	16	1	8	0	6	2	2	4-61*02	240	29	51	14	7	0	33	4	297	44	44	3.87328	16	M	689515	4	1192
407	Chronic	HIV	protein	nonself		pat6_N45	gp140	6-19*01	1*01	.	.	42	.	.	.	.	.	.	.	.	.	4-b*01	.	.	.	.	.	.	.	.	288	46	46	3.74005	14	M	472056	1	0	6
408	Chronic	HIV	protein	nonself		pat4_ASA	gp140	3-03*02	4*02	.	.	60	.	.	.	.	.	.	.	.	.	4-b*02	.	.	.	.	.	.	.	.	288	11	11	4.09601	20	L	472056	4	1192	3
409	Chronic	HIV	protein	nonself	L33419	BS.1.22(	gp120 V3		6*01	9	3	51	53	0	20	0	1	0	24	1	37	4-b*02	240	22	48	7	9	0	25	0	288	29	29	3.93378	17	M	472056	6	2209
410	Chronic	HIV	protein	nonself	L33423	BS.1.21	gp120 V3	3-16*02	6*01	21	2	54	48	0	15	2	4	0	20	12	37	4-b*02	240	23	48	8	21	1	25	0	294	27	27	3.99083	18	M	472056	6	2209	3
411	Chronic	HIV	protein	nonself	L33425	BP.1.3 (	gp120 V3		6*01	9	3	51	53	0	20	0	1	0	24	1	37	4-b*02	240	20	48	7	9	0	25	0	294	27	27	3.93378	17	M	472056	6	2209
412	Chronic	Cytomega	protein	nonself	L26537	ITC52	epitope	3-09*01	3*01	.	.	60	.	.	.	.	.	.	.	.	.	5-51*01	.	.	.	.	.	.	.	.	.	18	18	4.09601	20	L	629119	3	820	3
413	Chronic	Cytomega	protein	nonself	L26539	ITC63B	epitope	2-02*02	6*02	.	.	63	.	.	.	.	.	.	.	.	.	5-51*01	.	.	.	.	.	.	.	.	.	17	17	4.14472	21	L	629119	6	2209	2
414	Chronic	HIV	protein	nonself		pat4_ASA	gp140	1-26*01R	4*02	.	.	57	.	.	.	.	.	.	.	.	.	5-51*01	.	.	.	.	.	.	.	.	288	57	57	4.0448	19	L	629119	4	1192	1
415	Chronic	HIV	protein	nonself	L09092	loop 8	gp120 en		3*02	6	1	42	25	1	11	0	11	0	7	14	7	5-51*01	240	46	48	10	6	0	23	2	294	56	56	3.74005	14	M	629119	3	820
416	Chronic	Cytomega	protein	nonself	L26531	ITC33	epitope	3-22*01	4*02	.	.	42	.	.	.	.	.	.	.	.	.	5-51*01	.	.	.	.	.	.	.	.	.	26	26	3.74005	14	M	629119	4	1192	3
417	Chronic	HIV	protein	nonself		3906	V3	3-22*01R	3*02	.	.	51	.	.	.	.	.	.	.	.	.	5-51*01	.	.	.	.	.	.	.	.	291	21	21	3.93378	17	M	629119	3	820	3
418	Chronic	HIV	protein	nonself		4022	V3	1-14*01	5*02	.	.	42	.	.	.	.	.	.	.	.	.	5-51*01	.	.	.	.	.	.	.	.	291	34	34	3.74005	14	M	629119	5	1593	1
419	Chronic	HIV	protein	nonself		4025	V3	3-03*01	6*02	.	.	51	.	.	.	.	.	.	.	.	.	5-51*01	.	.	.	.	.	.	.	.	291	11	11	3.93378	17	M	629119	6	2209	3
420	Chronic	HIV	protein	nonself		pat1_509	gp140	3-03*01	3*01	.	.	54	.	.	.	.	.	.	.	.	.	5-51*01	.	.	.	.	.	.	.	.	288	25	25	3.99083	18	M	629119	3	820	3
421	Chronic	HIV	protein	nonself	M67504	257-D	gp120 V3	3-22*01	4*02	16	2	54	36	1	8	0	1	0	11	14	2	5-51*03	240	8	48	8	16	1	39	2	294	16	16	3.99083	18	M	629119	4	1192	3
422	Chronic	HIV	protein	nonself		3694	V3	1-07*01	1*01	.	.	51	.	.	.	.	.	.	.	.	.	5-51*03	.	.	.	.	.	.	.	.	294	53	53	3.93378	17	M	629119	1	0	1
423	Chronic	HIV	protein	nonself		3792	V3	2-08*01	4*02	.	.	54	.	.	.	.	.	.	.	.	.	5-51*03	.	.	.	.	.	.	.	.	294	20	20	3.99083	18	M	629119	4	1192	2
424	Chronic	HIV	protein	nonself		pat3_ASA	gp140	3-03*02	6*03	.	.	48	.	.	.	.	.	.	.	.	.	5-51*03	.	.	.	.	.	.	.	.	288	33	33	3.87328	16	M	629119	6	2209	3
425	Chronic	HIV	protein	nonself	A36696	GP13	gp120 en	3-09*01	6*02	28	2	72	54	1	19	0	0	0	6	3	17	5-a*03	240	10	48	5	28	3	42	1	294	15	15	4.27805	24	L	629159	6	2209	3
